# Supplementary material for: Combined Transcriptome and Proteome Analysis of Masson Pine (Pinus massoniana Lamb.) Seedling Root in Response to Nitrate and Ammonium Supplementations
Source: Int J Mol Sci. 2020 Oct 13;21(20):7548. doi: 10.3390/ijms21207548 (PMC7593940; doi:10.3390/ijms21207548)
Supplement: Supplementary file 1 [file ijms-21-07548-s001.zip › Supps final/R1 Supplementary Tables 1-4.xlsx]

## Sheet: Table S1
Table S1. Differentially expressed genes between T1 and T2.
#ID	L01_FPKM	L02_FPKM	L03_FPKM	L04_FPKM	L05_FPKM	L06_FPKM	Pvalue	log2FC	regulated	COG_class	COG_class_annotation	GO_annotation	KEGG_annotation	KOG_class	KOG_class_annotation	Pfam_annotation	Swissprot_annotation	eggNOG_class	eggNOG_class_annotation	nr_annotation
c301251.graph_c0	22.69	30.28	42.53	12.53	19.35	19.56	0.00153155	-0.850008	down	[K]	Transcription	--	--	--	--	Leucine rich repeat;; Leucine Rich repeats (2 copies);; Leucine Rich Repeat;; Leucine Rich repeat	Leucine-rich repeat receptor-like serine/threonine-protein kinase At1g17230 OS=Arabidopsis thaliana OX=3702 GN=At1g17230 PE=2 SV=2	S	Function unknown	unknown [Picea sitchensis]
c298479.graph_c0	169.26	101.98	179.31	214.01	261.55	196.3	0.0090571	0.585047	up	[E]	Amino acid transport and metabolism	Cellular Component: mitochondrion (GO:0005739);; Molecular Function: alanine-glyoxylate transaminase activity (GO:0008453);; Molecular Function: pyridoxal phosphate binding (GO:0030170);; Molecular Function: identical protein binding (GO:0042802);;	K00827|9.10493e-174|rcu:8269354|K00827 alanine-glyoxylate transaminase / (R)-3-amino-2-methylpropionate-pyruvate transaminase [EC:2.6.1.44 2.6.1.40] | (RefSeq) alanine--glyoxylate aminotransferase 2 homolog 3, mitochondrial	[E]	Amino acid transport and metabolism	Aminotransferase class-III;; Aminotransferase class-III	Alanine--glyoxylate aminotransferase 2 homolog 1, mitochondrial OS=Arabidopsis thaliana OX=3702 GN=AGT2 PE=1 SV=1	E	Amino acid transport and metabolism	unknown [Picea sitchensis]
c290849.graph_c0	29.06	16.12	23.89	32.46	38.88	31.38	0.00983512	0.60269	up	--	--	--	--	[K]	Transcription	Myb/SANT-like DNA-binding domain;; Alcohol dehydrogenase transcription factor Myb/SANT-like;; Myb/SANT-like DNA-binding domain	Trihelix transcription factor GT-2 OS=Arabidopsis thaliana OX=3702 GN=GT-2 PE=2 SV=1	K	Transcription	predicted protein [Physcomitrella patens]
c301884.graph_c0	6.18	1.89	7.1	1.32	2.3	1.36	0.00589228	-1.57448	down	[E]	Amino acid transport and metabolism	--	K01581|9.13579e-110|gsl:Gasu_54820|K01581 ornithine decarboxylase [EC:4.1.1.17] | (RefSeq) ornithine decarboxylase	[E]	Amino acid transport and metabolism	Pyridoxal-dependent decarboxylase, pyridoxal binding domain;; Pyridoxal-dependent decarboxylase, C-terminal sheet domain	Ornithine decarboxylase OS=Datura stramonium OX=4076 PE=2 SV=1	E	Amino acid transport and metabolism	ornithine decarboxylase [Gonapodya prolifera JEL478]
c297855.graph_c0	4.5	1.27	3.98	0.59	1.14	0.88	0.00190841	-1.86999	down	--	--	--	K02183|1.01967e-09|pop:POPTR_0001s22980g|K02183 calmodulin | (RefSeq) calmodulin-like protein 6a	[Z]	Cytoskeleton	Calponin homology (CH) domain;; CAMSAP CH domain;; Spectrin repeat;; EF-hand domain;; Ca2+ insensitive EF hand;; EF hand	Calmodulin OS=Helianthus annuus OX=4232 GN=CAM PE=2 SV=3	Z	Cytoskeleton	Sac6p [Rhizophagus irregularis DAOM 197198w]
c296303.graph_c0	4288.55	3396.06	4814.42	6824.21	7292.43	5623.83	0.00319348	0.612979	up	--	--	Biological Process: autophagy of mitochondrion (GO:0000422);; Cellular Component: cytosol (GO:0005829);; Biological Process: protein lipidation (GO:0006497);; Cellular Component: extrinsic component of membrane (GO:0019898);; Molecular Function: phosphatidylinositol-3-phosphate binding (GO:0032266);; Cellular Component: pre-autophagosomal structure membrane (GO:0034045);; Biological Process: prot…	K17908|2.88781e-162|nnu:104612306|K17908 autophagy-related protein 18 | (RefSeq) autophagy-related protein 18b	[S]	Function unknown	--	Autophagy-related protein 18b OS=Arabidopsis thaliana OX=3702 GN=ATG18B PE=2 SV=2	U	Intracellular trafficking, secretion, and vesicular transport	PREDICTED: autophagy-related protein 18b isoform X2 [Nelumbo nucifera]
c311234.graph_c0	23.69	20.19	25.63	31.87	44.98	29.18	0.00516658	0.615102	up	--	--	Cellular Component: membrane (GO:0016020);;	--	--	--	Protein of unknown function (DUF3754)	--	S	Function unknown	uncharacterized protein LOC18434281 [Amborella trichopoda]
c311724.graph_c0	22.08	15.07	21.69	31.93	34	23.7	0.00685148	0.62041	up	[G]	Carbohydrate transport and metabolism	Molecular Function: sugar:proton symporter activity (GO:0005351);; Molecular Function: glucose transmembrane transporter activity (GO:0005355);; Cellular Component: integral component of plasma membrane (GO:0005887);; Biological Process: hexose transmembrane transport (GO:0035428);; Biological Process: glucose import (GO:0046323);;	--	[R]	General function prediction only	Sugar (and other) transporter;; Major Facilitator Superfamily	Probable polyol transporter 4 OS=Arabidopsis thaliana OX=3702 GN=PLT4 PE=2 SV=1	G	Carbohydrate transport and metabolism	unknown [Picea sitchensis]
c265590.graph_c0	4.68	1.67	2.7	0.79	1.21	0.6	0.00825796	-1.76617	down	[O]	Posttranslational modification, protein turnover, chaperones	Molecular Function: hydrolase activity (GO:0016787);;	--	[O]	Posttranslational modification, protein turnover, chaperones	Papain family cysteine protease;; Cathepsin propeptide inhibitor domain (I29);; Peptidase C1-like family	Vignain OS=Vigna mungo OX=3915 PE=1 SV=1	O	Posttranslational modification, protein turnover, chaperones	unknown [Lotus japonicus]
c272381.graph_c0	52.65	31.12	47.69	62.03	76.74	60.05	0.00504638	0.622059	up	--	--	--	--	--	--	WRKY DNA -binding domain	Probable WRKY transcription factor 65 OS=Arabidopsis thaliana OX=3702 GN=WRKY65 PE=2 SV=1	K	Transcription	WRKY DNA-binding protein 65, putative [Theobroma cacao]
c295255.graph_c0	31.84	18.3	25.19	31.33	42.52	40.18	0.0078785	0.625426	up	[E]	Amino acid transport and metabolism	Biological Process: cellular amino acid metabolic process (GO:0006520);; Molecular Function: lyase activity (GO:0016829);;	K01620|1.45957e-157|tcc:TCM_026193|K01620 threonine aldolase [EC:4.1.2.48] | (RefSeq) L-allo-threonine aldolase isoform 4	[E]	Amino acid transport and metabolism	Beta-eliminating lyase;; Aminotransferase class I and II;; DegT/DnrJ/EryC1/StrS aminotransferase family	Probable low-specificity L-threonine aldolase 2 OS=Arabidopsis thaliana OX=3702 GN=THA2 PE=1 SV=1	E	Amino acid transport and metabolism	unknown [Picea sitchensis]
c311910.graph_c0	229.35	208.01	151.04	333.57	311.24	249.24	0.00381835	0.627953	up	[M]	Cell wall/membrane/envelope biogenesis	Molecular Function: catalytic activity (GO:0003824);;	K13082|1.35607e-89|vra:106770756|K13082 bifunctional dihydroflavonol 4-reductase/flavanone 4-reductase [EC:1.1.1.219 1.1.1.234] | (RefSeq) dihydroflavonol-4-reductase-like	[V]	Defense mechanisms	NAD dependent epimerase/dehydratase family;; 3-beta hydroxysteroid dehydrogenase/isomerase family;; GDP-mannose 4,6 dehydratase;; NAD(P)H-binding;; Male sterility protein;; NmrA-like family;; Polysaccharide biosynthesis protein	Putative anthocyanidin reductase OS=Ginkgo biloba OX=3311 PE=2 SV=1	M	Cell wall/membrane/envelope biogenesis	unknown [Picea sitchensis]
c304576.graph_c1	44.19	91.93	76.24	45.35	27.45	37.39	0.00240916	-1.06817	down	--	--	--	--	--	--	--	--	--	--	unknown [Picea sitchensis]
c271961.graph_c0	10.58	8.55	11.9	12.76	17.89	16.67	0.00827564	0.635357	up	--	--	Molecular Function: hydrolase activity, hydrolyzing O-glycosyl compounds (GO:0004553);; Biological Process: multicellular organism development (GO:0007275);; Molecular Function: polysaccharide binding (GO:0030247);; Cellular Component: anchored component of plasma membrane (GO:0046658);;	--	--	--	Glycosyl hydrolases family 17;; X8 domain	Probable glucan endo-1,3-beta-glucosidase A6 OS=Arabidopsis thaliana OX=3702 GN=A6 PE=2 SV=1	G	Carbohydrate transport and metabolism	unknown [Picea sitchensis]
c295619.graph_c0	45.98	50.76	87.6	32.66	48.25	24.03	0.00504993	-0.81347	down	[T]	Signal transduction mechanisms	Biological Process: response to stress (GO:0006950);;	--	--	--	Universal stress protein family;; Universal stress protein family	--	T	Signal transduction mechanisms	unknown [Picea sitchensis]
c308350.graph_c1	139.33	101.74	113.16	176.73	217.03	153.31	0.00142738	0.653417	up	[O]	Posttranslational modification, protein turnover, chaperones	Molecular Function: cysteine-type endopeptidase activity (GO:0004197);; Cellular Component: extracellular space (GO:0005615);; Cellular Component: lysosome (GO:0005764);; Molecular Function: oxidoreductase activity (GO:0016491);; Biological Process: proteolysis involved in cellular protein catabolic process (GO:0051603);;	--	[O]	Posttranslational modification, protein turnover, chaperones	Papain family cysteine protease;; Cathepsin propeptide inhibitor domain (I29)	Cysteine protease XCP1 OS=Arabidopsis thaliana OX=3702 GN=XCP1 PE=1 SV=1	O	Posttranslational modification, protein turnover, chaperones	Cysteine Protease [Parasponia andersonii]
c312228.graph_c0	32.42	24.84	34.52	38.71	56.97	47.74	0.00132925	0.655419	up	[G]	Carbohydrate transport and metabolism	Molecular Function: alpha-mannosidase activity (GO:0004559);; Molecular Function: binding (GO:0005488);; Biological Process: mannose metabolic process (GO:0006013);; Biological Process: protein deglycosylation (GO:0006517);;	K01191|0|ppp:PHYPADRAFT_136484|K01191 alpha-mannosidase [EC:3.2.1.24] | (RefSeq) hypothetical protein	[G]	Carbohydrate transport and metabolism	Glycosyl hydrolases family 38 N-terminal domain;; Glycosyl hydrolases family 38 C-terminal domain;; Alpha mannosidase middle domain	Probable alpha-mannosidase At5g13980 OS=Arabidopsis thaliana OX=3702 GN=At5g13980 PE=2 SV=1	G	Carbohydrate transport and metabolism	hypothetical protein PHYPA_029980 [Physcomitrella patens]
c313744.graph_c0	35	19.03	27.55	34.3	52.23	37.87	0.0073266	0.656812	up	[V]	Defense mechanisms	Molecular Function: nucleotide binding (GO:0000166);; Biological Process: transport (GO:0006810);; Cellular Component: membrane (GO:0016020);; Molecular Function: ATPase activity (GO:0016887);;	K05658|0|pmum:103329938|K05658 ATP-binding cassette, subfamily B (MDR/TAP), member 1 [EC:3.6.3.44] | (RefSeq) ABC transporter B family member 15-like	[Q]	Secondary metabolites biosynthesis, transport and catabolism	ABC transporter;; ABC transporter transmembrane region;; P-loop containing region of AAA domain;; AAA domain;; Domain of unknown function DUF87;; Predicted ATPase of the ABC class;; ABC transporter transmembrane region	ABC transporter B family member 22 OS=Arabidopsis thaliana OX=3702 GN=ABCB22 PE=3 SV=2	V	Defense mechanisms	PREDICTED: ABC transporter B family member 15-like [Prunus mume]
c310077.graph_c0	9.66	2.14	6.79	0.85	2.52	2.84	0.00925393	-1.55715	down	[Q]	Secondary metabolites biosynthesis, transport and catabolism	--	--	--	--	PAP2 superfamily	--	S	Function unknown	acid phosphatase/Vanadium-dependent haloperoxidase [Coccomyxa subellipsoidea C-169]
c270450.graph_c0	33.91	29.47	34.55	48.06	57.01	47.18	0.000332654	0.665942	up	--	;;	Molecular Function: protein kinase activity (GO:0004672);; Molecular Function: ATP binding (GO:0005524);; Cellular Component: cytosol (GO:0005829);; Biological Process: protein phosphorylation (GO:0006468);; Biological Process: chloroplast organization (GO:0009658);; Molecular Function: amino acid binding (GO:0016597);;	--	[T]	Signal transduction mechanisms	Protein tyrosine kinase;; Protein kinase domain;; ACT domain	Serine/threonine-protein kinase STY46 OS=Arabidopsis thaliana OX=3702 GN=STY46 PE=1 SV=1	T	Signal transduction mechanisms	unknown [Picea sitchensis]
c297829.graph_c0	10.28	9.67	15.61	5.31	5.77	8.25	0.00676203	-0.852789	down	--	--	--	K11584|2.89744e-125|egr:104433636|K11584 serine/threonine-protein phosphatase 2A regulatory subunit B' | (RefSeq) serine/threonine protein phosphatase 2A 57 kDa regulatory subunit B' theta isoform	[T]	Signal transduction mechanisms	Protein phosphatase 2A regulatory B subunit (B56 family)	Serine/threonine protein phosphatase 2A 59 kDa regulatory subunit B&apos; gamma isoform OS=Arabidopsis thaliana OX=3702 GN=B&apos;GAMMA PE=1 SV=2	T	Signal transduction mechanisms	PREDICTED: serine/threonine protein phosphatase 2A 57 kDa regulatory subunit B&apos; theta isoform [Eucalyptus grandis]
c215275.graph_c0	3.08	3.91	4.96	1.6	0.6	1.44	0.00552973	-1.6766	down	--	--	Molecular Function: DNA binding (GO:0003677);;	--	[K]	Transcription	Myb/SANT-like DNA-binding domain;; Myb/SANT-like DNA-binding domain	Trihelix transcription factor GT-2 OS=Arabidopsis thaliana OX=3702 GN=GT-2 PE=2 SV=1	K	Transcription	hypothetical protein AXG93_1163s1120 [Marchantia polymorpha subsp. ruderalis]
c296611.graph_c0	14.62	2.97	12.22	2.63	3.91	2.88	0.00158057	-1.63099	down	[R]	General function prediction only	Cellular Component: actin cytoskeleton (GO:0015629);; Biological Process: actin cytoskeleton organization (GO:0030036);; Molecular Function: actin filament binding (GO:0051015);;	K10752|6.33615e-10|pmum:103334827|K10752 histone-binding protein RBBP4 | (RefSeq) WD-40 repeat-containing protein MSI2	[Z]	Cytoskeleton	Domain of unknown function (DUF1899);; Type of WD40 repeat;; WD domain, G-beta repeat	Protein Mut11 OS=Chlamydomonas reinhardtii OX=3055 GN=Mut11 PE=2 SV=1	S	Function unknown	DUF1900 domain-containing protein [Rozella allomycis CSF55]
c308756.graph_c0	4.43	1.16	4.32	1.48	1.21	0.95	0.00920346	-1.65717	down	--	--	--	--	[V]	Defense mechanisms	GTPase-activator protein for Ras-like GTPase	--	S	Function unknown	hypothetical protein BB8028_0008g02510 [Beauveria bassiana]
c305738.graph_c2	77.49	19.16	61.37	14.11	31.04	24.1	0.0072695	-1.15702	down	[J]	Translation, ribosomal structure and biogenesis	Molecular Function: translation elongation factor activity (GO:0003746);; Molecular Function: GTPase activity (GO:0003924);; Molecular Function: GTP binding (GO:0005525);; Cellular Component: cytoplasm (GO:0005737);; Biological Process: translational elongation (GO:0006414);;	K03231|1.75063e-143|pvu:PHAVU_007G092500g|K03231 elongation factor 1-alpha | (RefSeq) hypothetical protein	[J]	Translation, ribosomal structure and biogenesis	Elongation factor Tu GTP binding domain;; Elongation factor Tu domain 2;; Elongation factor Tu C-terminal domain	Elongation factor 1-alpha OS=Manihot esculenta OX=3983 GN=EF1 PE=3 SV=1	J	Translation, ribosomal structure and biogenesis	translation elongation factor 1 [Nannochloropsis gaditana]
c282164.graph_c0	3.11	2.75	3.22	0.47	0.89	1.61	0.00378435	-1.5859	down	--	--	--	--	--	--	QWRF family	QWRF motif-containing protein 4 OS=Arabidopsis thaliana OX=3702 GN=QWRF4 PE=3 SV=1	S	Function unknown	predicted protein [Physcomitrella patens]
c305470.graph_c0	254.78	159	168.9	313.22	331.87	265.4	0.00208819	0.668788	up	[JR]	Translation, ribosomal structure and biogenesis ;; General function prediction only	--	--	--	--	--	--	--	--	unknown [Picea sitchensis]
c302757.graph_c0	20.19	14.58	17.52	28.02	29.28	24.14	0.00594044	0.671589	up	[Q]	Secondary metabolites biosynthesis, transport and catabolism	Molecular Function: oxidoreductase activity (GO:0016491);; Biological Process: oxidation-reduction process (GO:0055114);;	--	--	--	Taurine catabolism dioxygenase TauD, TfdA family	Clavaminate synthase-like protein At3g21360 OS=Arabidopsis thaliana OX=3702 GN=At3g21360 PE=1 SV=1	S	Function unknown	unknown [Picea sitchensis]
c313848.graph_c0	16.08	26.9	24.54	12.09	9.69	2.6	2.44188e-05	-1.84878	down	--	--	--	--	--	--	NB-ARC domain;; NACHT domain	TMV resistance protein N OS=Nicotiana glutinosa OX=35889 GN=N PE=1 SV=1	S	Function unknown	disease resistance protein TAO1 [Amborella trichopoda]
c312616.graph_c0	59.38	35.85	66.2	75.6	98.27	78.95	0.00396935	0.672015	up	[R]	General function prediction only	Cellular Component: membrane (GO:0016020);;	--	--	--	Polysaccharide biosynthesis	Probable methyltransferase At1g27930 OS=Arabidopsis thaliana OX=3702 GN=At1g27930 PE=1 SV=1	S	Function unknown	probable methyltransferase At1g27930 [Cucurbita maxima]
c299655.graph_c1	20.43	15.09	16.37	6.49	9.75	12.7	0.005453	-0.819579	down	--	--	--	--	--	--	Protein of unknown function (DUF620)	--	S	Function unknown	unknown [Picea sitchensis]
c309955.graph_c1	66.69	96.63	57.73	10.62	21.18	50.44	0.000832105	-1.44473	down	[DPM]	Cell cycle control, cell division, chromosome partitioning ;; Inorganic ion transport and metabolism ;; Cell wall/membrane/envelope biogenesis	Molecular Function: copper ion binding (GO:0005507);; Cellular Component: integral component of membrane (GO:0016021);; Molecular Function: oxidoreductase activity, oxidizing metal ions (GO:0016722);; Biological Process: lignin catabolic process (GO:0046274);; Cellular Component: apoplast (GO:0048046);; Molecular Function: hydroquinone:oxygen oxidoreductase activity (GO:0052716);; Biological Proc…	K05909|0|atr:18423467|K05909 laccase [EC:1.10.3.2] | (RefSeq) laccase-12	[Q]	Secondary metabolites biosynthesis, transport and catabolism	Multicopper oxidase;; Multicopper oxidase;; Multicopper oxidase	Laccase-12 OS=Arabidopsis thaliana OX=3702 GN=LAC12 PE=2 SV=1	Q	Secondary metabolites biosynthesis, transport and catabolism	laccase [Picea abies]
c312904.graph_c2	128.53	75.19	121.5	164.9	199.96	161.58	0.000699212	0.675933	up	[QV]	Secondary metabolites biosynthesis, transport and catabolism ;; Defense mechanisms	Molecular Function: binding (GO:0005488);; Molecular Function: oxidoreductase activity (GO:0016491);;	K20562|8.26545e-76|pvu:PHAVU_002G263800g|K20562 biphenyl-4-hydroxylase | (RefSeq) hypothetical protein	[Q]	Secondary metabolites biosynthesis, transport and catabolism	Cytochrome P450	Cytochrome P450 750A1 OS=Pinus taeda OX=3352 GN=CYP750A1 PE=2 SV=1	Q	Secondary metabolites biosynthesis, transport and catabolism	unknown [Picea sitchensis]
c307447.graph_c1	25.42	14.57	15.53	4.85	6.68	10.93	0.00402503	-1.29011	down	--	--	Cellular Component: cell wall (GO:0005618);; Cellular Component: plasma membrane (GO:0005886);; Biological Process: response to osmotic stress (GO:0006970);; Biological Process: response to water deprivation (GO:0009414);; Biological Process: plant-type secondary cell wall biogenesis (GO:0009834);; Cellular Component: integral component of membrane (GO:0016021);; Molecular Function: cellulose syn…	K10999|5.4994e-47|osa:4324625|K10999 cellulose synthase A [EC:2.4.1.12] | (RefSeq) CESA4, OsCesA4, P0046E05.4; cellulose synthase A catalytic subunit 4 [UDP-forming]	--	--	Cellulose synthase	Cellulose synthase A catalytic subunit 4 [UDP-forming] OS=Oryza sativa subsp. japonica OX=39947 GN=CESA4 PE=2 SV=1	M	Cell wall/membrane/envelope biogenesis	cellulose synthase [Pinus taeda]
c302759.graph_c0	51.97	54.83	54.9	29.47	41.79	33.05	0.00517104	-0.627195	down	--	--	--	--	--	--	Wound-induced protein WI12	Senescence associated gene 20 OS=Arabidopsis thaliana OX=3702 GN=SAG20 PE=2 SV=1	S	Function unknown	Wound-induced protein, Wun1 [Corchorus olitorius]
c305787.graph_c0	96.86	60.88	97.29	128.93	143.49	129.26	0.00144379	0.67794	up	--	--	Biological Process: metabolic process (GO:0008152);; Molecular Function: transferase activity, transferring hexosyl groups (GO:0016758);;	--	[GC]	--	UDP-glucoronosyl and UDP-glucosyl transferase	Scopoletin glucosyltransferase OS=Nicotiana tabacum OX=4097 GN=TOGT1 PE=1 SV=1	S	Function unknown	unknown [Picea sitchensis]
c304720.graph_c0	19.56	69.9	42.18	29.1	17.53	14.61	0.00788164	-1.03613	down	--	--	Molecular Function: peroxidase activity (GO:0004601);; Cellular Component: extracellular region (GO:0005576);; Biological Process: response to oxidative stress (GO:0006979);; Cellular Component: plant-type cell wall (GO:0009505);; Biological Process: plant-type cell wall organization (GO:0009664);; Molecular Function: heme binding (GO:0020037);; Biological Process: hydrogen peroxide catabolic pro…	K00430|8.45829e-72|gra:105774113|K00430 peroxidase [EC:1.11.1.7] | (RefSeq) peroxidase 12-like	--	--	Peroxidase;; Peroxidase	Peroxidase 12 OS=Arabidopsis thaliana OX=3702 GN=PER12 PE=1 SV=1	G	Carbohydrate transport and metabolism	unknown [Picea sitchensis]
c302389.graph_c0	102.83	27.45	103.66	13.46	25.72	24.28	2.37776e-05	-1.88103	down	--	--	--	--	--	--	--	--	S	Function unknown	NADPH oxidase [Klebsormidium nitens]
c311694.graph_c2	264.11	445.76	253.08	257.2	354.7	463.71	0.00375268	0.68398	up	--	--	Molecular Function: hydrolase activity, hydrolyzing O-glycosyl compounds (GO:0004553);; Biological Process: carbohydrate metabolic process (GO:0005975);;	--	--	--	Glycosyl hydrolases family 17	Probable glucan endo-1,3-beta-glucosidase At4g16260 OS=Arabidopsis thaliana OX=3702 GN=At4g16260 PE=1 SV=1	G	Carbohydrate transport and metabolism	unknown [Picea sitchensis]
c293839.graph_c1	46.01	38.14	39.21	15.17	21.54	34.76	0.00682681	-0.767858	down	[G]	Carbohydrate transport and metabolism	Cellular Component: integral component of membrane (GO:0016021);; Molecular Function: pectate lyase activity (GO:0030570);; Biological Process: pectin catabolic process (GO:0045490);; Molecular Function: metal ion binding (GO:0046872);;	K01728|1.43448e-160|egu:105055552|K01728 pectate lyase [EC:4.2.2.2] | (RefSeq) probable pectate lyase 8	--	--	Pectate lyase;; Right handed beta helix region	Probable pectate lyase 5 OS=Arabidopsis thaliana OX=3702 GN=At1g67750 PE=2 SV=2	G	Carbohydrate transport and metabolism	unknown [Picea sitchensis]
c298545.graph_c0	34.42	24.75	28.11	47.55	51.89	38.12	0.000835715	0.687609	up	--	--	Biological Process: single-organism cellular process (GO:0044763);; Biological Process: regulation of biological process (GO:0050789);;	--	[K]	Transcription	Myb/SANT-like DNA-binding domain;; Alcohol dehydrogenase transcription factor Myb/SANT-like;; Myb-like DNA-binding domain	Trihelix transcription factor GT-2 OS=Arabidopsis thaliana OX=3702 GN=GT-2 PE=2 SV=1	K	Transcription	trihelix transcription factor GTL1 isoform X2 [Amborella trichopoda]
c266345.graph_c0	45.48	15.98	37.15	9.06	15.53	10.93	0.00631704	-1.48852	down	--	--	Biological Process: cytoplasmic translation (GO:0002181);; Molecular Function: structural constituent of ribosome (GO:0003735);; Biological Process: translational elongation (GO:0006414);; Cellular Component: cytosolic large ribosomal subunit (GO:0022625);; Molecular Function: protein kinase activator activity (GO:0030295);; Cellular Component: preribosome, large subunit precursor (GO:0030687);; …	K02942|2.40404e-19|cit:102620783|K02942 large subunit ribosomal protein LP1 | (RefSeq) 60S acidic ribosomal protein P1-like	[J]	Translation, ribosomal structure and biogenesis	60s Acidic ribosomal protein	60S acidic ribosomal protein P1 OS=Chlamydomonas reinhardtii OX=3055 PE=3 SV=1	J	Translation, ribosomal structure and biogenesis	60S acidic ribosomal protein P1-like [Spinacia oleracea]
c305259.graph_c0	65.66	168.82	33.75	22.07	37.62	33.34	0.000246858	-1.58782	down	--	--	Molecular Function: hydrolase activity, hydrolyzing O-glycosyl compounds (GO:0004553);; Biological Process: carbohydrate metabolic process (GO:0005975);;	--	--	--	Glycosyl hydrolases family 17	Glucan endo-1,3-beta-glucosidase OS=Vitis vinifera OX=29760 GN=VIT_06s0061g00120 PE=1 SV=2	G	Carbohydrate transport and metabolism	unknown [Picea sitchensis]
c305865.graph_c0	116.54	149.43	98.86	96.04	34.24	65.61	0.00495093	-0.862389	down	--	--	--	--	--	--	PAR1 protein	--	S	Function unknown	unknown [Picea sitchensis]
c308746.graph_c0	26.9	25.52	22.88	27.79	44.77	50.25	0.00345613	0.687947	up	[I]	Lipid transport and metabolism	Biological Process: lipid metabolic process (GO:0006629);; Molecular Function: lipase activity (GO:0016298);; Molecular Function: carboxylic ester hydrolase activity (GO:0052689);;	--	[I]	Lipid transport and metabolism	Lipase (class 3)	Phospholipase A1-Igamma1, chloroplastic OS=Arabidopsis thaliana OX=3702 GN=At1g06800 PE=1 SV=2	S	Function unknown	unknown [Picea sitchensis]
c284765.graph_c0	2.32	2.02	2.53	0.1	0	0	4.97339e-16	-5.994	down	--	--	--	--	[R]	General function prediction only	Reverse transcriptase (RNA-dependent DNA polymerase)	RNA-directed DNA polymerase homolog OS=Oenothera berteroana OX=3950 PE=4 SV=1	L	Replication, recombination and repair	TPA: polyprotein [Sorghum bicolor]
c191983.graph_c0	47.78	10.12	37.26	9.46	15.99	5.81	0.00518472	-1.60131	down	--	--	Molecular Function: protein binding (GO:0005515);; Biological Process: actin filament organization (GO:0007015);; Biological Process: cellular component assembly (GO:0022607);; Cellular Component: cytoplasmic part (GO:0044444);; Biological Process: biological regulation (GO:0065007);; Cellular Component: cell periphery (GO:0071944);;	K05759|2.90069e-32|mpp:MICPUCDRAFT_16052|K05759 profilin | (RefSeq) PRO; profilin	[Z]	Cytoskeleton	Profilin	Profilin-2 OS=Triticum aestivum OX=4565 GN=PRO2 PE=2 SV=2	O	Posttranslational modification, protein turnover, chaperones	Profilin-1B [Smittium mucronatum]
c306862.graph_c0	19.15	12.97	19.81	2.99	6.72	10.2	0.00100286	-1.52903	down	[G]	Carbohydrate transport and metabolism	Biological Process: lignin biosynthetic process (GO:0009809);; Molecular Function: identical protein binding (GO:0042802);; Molecular Function: coniferin beta-glucosidase activity (GO:0047782);;	K05350|5.1172e-179|mus:103982461|K05350 beta-glucosidase [EC:3.2.1.21] | (RefSeq) beta-glucosidase 18-like	[G]	Carbohydrate transport and metabolism	Glycosyl hydrolase family 1	Coniferin beta-glucosidase OS=Pinus contorta OX=3339 PE=1 SV=1	G	Carbohydrate transport and metabolism	RecName: Full=Coniferin beta-glucosidase; Flags: Precursor
c262861.graph_c0	3.08	2.09	2.72	0.48	0.09	0.09	4.07851e-06	-3.52948	down	--	--	--	--	--	--	--	--	S	Function unknown	hypothetical protein PV09_02037 [Verruconis gallopava]
c312269.graph_c0	279.92	350.47	240.24	93.21	79.16	151.29	1.57688e-08	-1.46422	down	--	--	Molecular Function: hydrolase activity, hydrolyzing O-glycosyl compounds (GO:0004553);; Biological Process: carbohydrate metabolic process (GO:0005975);;	--	--	--	Glycosyl hydrolases family 17	Probable glucan endo-1,3-beta-glucosidase At4g16260 OS=Arabidopsis thaliana OX=3702 GN=At4g16260 PE=1 SV=1	--	--	unknown [Picea sitchensis]
c303630.graph_c0	9.93	20.96	9.93	5.49	5.27	6.35	0.00816906	-1.22796	down	--	--	Molecular Function: calcium ion binding (GO:0005509);; Cellular Component: integral component of membrane (GO:0016021);;	--	--	--	--	--	S	Function unknown	unknown [Picea sitchensis]
c213658.graph_c0	76.34	49.2	65.97	28.29	42.66	41.98	0.00227887	-0.741315	down	--	--	--	--	--	--	Domain of unknown function (DUF4228)	Uncharacterized protein At1g66480 OS=Arabidopsis thaliana OX=3702 GN=At1g66480 PE=2 SV=1	S	Function unknown	unknown [Picea sitchensis]
c294754.graph_c0	40.35	36.78	33.04	58.94	75.33	45.83	0.00200772	0.691365	up	[F]	Nucleotide transport and metabolism	Molecular Function: NAD+ kinase activity (GO:0003951);; Biological Process: NADP biosynthetic process (GO:0006741);; Biological Process: phosphorylation (GO:0016310);; Biological Process: NAD metabolic process (GO:0019674);; Molecular Function: NADH kinase activity (GO:0042736);;	K00858|0|atr:18434753|K00858 NAD+ kinase [EC:2.7.1.23] | (RefSeq) putative NAD kinase 3	[G]	Carbohydrate transport and metabolism	ATP-NAD kinase	Probable NAD kinase 1 OS=Oryza sativa subsp. japonica OX=39947 GN=Os01g0957000 PE=2 SV=1	G	Carbohydrate transport and metabolism	putative NAD kinase 3 [Amborella trichopoda]
c269690.graph_c0	10.17	6.71	13.7	4.49	5.52	5.31	0.00289351	-0.966377	down	--	--	--	--	--	--	Protein kinase domain;; Protein tyrosine kinase	Probable LRR receptor-like serine/threonine-protein kinase At2g16250 OS=Arabidopsis thaliana OX=3702 GN=At2g16250 PE=2 SV=1	S	Function unknown	probable LRR receptor-like serine/threonine-protein kinase At2g16250 [Amborella trichopoda]
c306785.graph_c0	25.91	36.3	24.81	19.76	12.35	12.89	0.00601254	-0.94691	down	[R]	General function prediction only	--	K06995|7.06529e-45|nnu:104602102|K06995 uncharacterized protein | (RefSeq) uncharacterized LOC104602102	--	--	Protein of unknown function (DUF861)	--	S	Function unknown	unknown [Picea sitchensis]
c288043.graph_c0	5.05	6.11	7.52	1.98	1.08	1.75	0.00195877	-1.92004	down	--	--	--	--	--	--	--	AT-hook motif nuclear-localized protein 20 OS=Arabidopsis thaliana OX=3702 GN=AHL20 PE=2 SV=1	S	Function unknown	AT-hook motif nuclear-localized protein 20-like [Olea europaea var. sylvestris]
c310298.graph_c0	1.26	2.94	1.06	0.36	0.15	0.45	0.00076472	-2.42033	down	--	--	Molecular Function: RNA polymerase II transcription factor activity, sequence-specific DNA binding (GO:0000981);; Molecular Function: DNA binding (GO:0003677);; Cellular Component: nucleus (GO:0005634);; Biological Process: regulation of transcription from RNA polymerase II promoter (GO:0006357);; Molecular Function: zinc ion binding (GO:0008270);;	--	--	--	Fungal specific transcription factor domain	--	S	Function unknown	hypothetical protein NECHADRAFT_95059 [[Nectria] haematococca mpVI 77-13-4]
c299674.graph_c0	20.33	18.52	26.89	25.28	40.42	38.42	0.00449928	0.695679	up	[S]	Function unknown	Cellular Component: integral component of membrane (GO:0016021);;	--	--	--	Protein of unknown function, DUF599;; Protein of unknown function, DUF599	--	S	Function unknown	hypothetical protein PRUPE_1G455600 [Prunus persica]
c306734.graph_c0	79.17	113.71	72.54	44.66	47.6	48.38	0.000100771	-0.901595	down	--	--	--	--	--	--	--	--	--	--	putative arabinogalactan protein [Pinus taeda]
c312659.graph_c0	33.34	20.42	21.29	34.88	40.14	51.42	0.00395677	0.695799	up	[QV]	Secondary metabolites biosynthesis, transport and catabolism ;; Defense mechanisms	Molecular Function: monooxygenase activity (GO:0004497);; Molecular Function: iron ion binding (GO:0005506);; Cellular Component: membrane (GO:0016020);; Molecular Function: oxidoreductase activity, acting on paired donors, with incorporation or reduction of molecular oxygen (GO:0016705);; Molecular Function: heme binding (GO:0020037);; Biological Process: oxidation-reduction process (GO:0055114)…	K20618|1.51913e-91|adu:107467729|K20618 cytochrome P450 family 76 subfamily A | (RefSeq) cytochrome P450 76A1	[Q]	Secondary metabolites biosynthesis, transport and catabolism	Cytochrome P450;; Cytochrome P450	Cytochrome P450 71B4 OS=Arabidopsis thaliana OX=3702 GN=CYP71B4 PE=2 SV=2	Q	Secondary metabolites biosynthesis, transport and catabolism	unknown [Picea sitchensis]
c286964.graph_c0	46.12	31.31	44.02	21.7	15.52	16.76	3.20854e-07	-1.12453	down	[C]	Energy production and conversion	Biological Process: nitric oxide biosynthetic process (GO:0006809);; Molecular Function: heme binding (GO:0020037);; Molecular Function: molybdenum ion binding (GO:0030151);; Biological Process: nitrate assimilation (GO:0042128);; Molecular Function: molybdopterin cofactor binding (GO:0043546);; Molecular Function: nitrate reductase (NADPH) activity (GO:0050464);; Biological Process: oxidation-re…	K10534|0|egr:104450466|K10534 nitrate reductase (NAD(P)H) [EC:1.7.1.1 1.7.1.2 1.7.1.3] | (RefSeq) nitrate reductase [NADH]	[C]	Energy production and conversion	Mo-co oxidoreductase dimerisation domain;; Oxidoreductase molybdopterin binding domain;; Oxidoreductase FAD-binding domain;; Oxidoreductase NAD-binding domain;; Cytochrome b5-like Heme/Steroid binding domain	Nitrate reductase [NADH] OS=Cucurbita maxima OX=3661 PE=2 SV=1	CI	--	hypothetical protein CCACVL1_17557 [Corchorus capsularis]
c270786.graph_c0	278.83	221.57	293.73	296.54	588.19	396.46	0.00315051	0.699605	up	--	--	Cellular Component: extracellular region (GO:0005576);; Cellular Component: integral component of membrane (GO:0016021);; Biological Process: killing of cells of other organism (GO:0031640);; Biological Process: defense response to Gram-negative bacterium (GO:0050829);; Biological Process: defense response to fungus (GO:0050832);;	--	--	--	Gamma-thionin family	Defensin-1 OS=Pinus sylvestris OX=3349 GN=Def1 PE=1 SV=1	S	Function unknown	defensin 1 [Pinus sylvestris]
c311991.graph_c0	57.39	26.65	54	67.13	97.07	59.19	0.00915977	0.711251	up	--	--	Cellular Component: membrane (GO:0016020);;	--	--	--	Stress up-regulated Nod 19	--	S	Function unknown	uncharacterized protein LOC110617626 [Manihot esculenta]
c311958.graph_c0	23.35	16.33	16.98	25.84	33.79	36.58	0.00124263	0.723282	up	--	--	--	--	--	--	Nodulin-like;; Major Facilitator Superfamily	Protein NUCLEAR FUSION DEFECTIVE 4 OS=Arabidopsis thaliana OX=3702 GN=NFD4 PE=3 SV=1	S	Function unknown	Nodulin-like [Macleaya cordata]
c269432.graph_c0	15.46	12.67	11.57	24.6	21.33	18.65	0.00588122	0.731251	up	--	--	--	K14496|7.8843e-71|cmo:103502159|K14496 abscisic acid receptor PYR/PYL family | (RefSeq) abscisic acid receptor PYL4	--	--	Polyketide cyclase / dehydrase and lipid transport	Abscisic acid receptor PYL6 OS=Arabidopsis thaliana OX=3702 GN=PYL6 PE=1 SV=1	S	Function unknown	unknown [Picea sitchensis]
c306196.graph_c0	3.26	9.96	4.12	2.58	1.57	1.9	0.00261841	-1.46745	down	--	--	--	--	--	--	Nodulin-like	Protein NUCLEAR FUSION DEFECTIVE 4 OS=Arabidopsis thaliana OX=3702 GN=NFD4 PE=3 SV=1	S	Function unknown	unnamed protein product [Coffea canephora]
c300491.graph_c0	11.28	7.8	8.35	11.56	13.92	19.24	0.007405	0.731649	up	--	--	Molecular Function: DNA binding (GO:0003677);; Biological Process: regulation of transcription, DNA-templated (GO:0006355);;	--	--	--	Dof domain, zinc finger	Dof zinc finger protein DOF1.5 OS=Arabidopsis thaliana OX=3702 GN=DOF1.5 PE=1 SV=1	K	Transcription	Dof8 [Pinus pinaster]
c305355.graph_c0	5.94	3.45	2.9	6	6.5	5.53	0.00357829	0.735024	up	[V]	Defense mechanisms	Molecular Function: nucleotide binding (GO:0000166);; Biological Process: transport (GO:0006810);; Cellular Component: membrane (GO:0016020);; Molecular Function: ATPase activity (GO:0016887);;	--	[Q]	Secondary metabolites biosynthesis, transport and catabolism	ABC transporter transmembrane region;; ABC transporter;; RecF/RecN/SMC N terminal domain;; 50S ribosome-binding GTPase;; P-loop containing region of AAA domain;; Type II/IV secretion system protein;; Dynamin family	ABC transporter C family member 14 OS=Arabidopsis thaliana OX=3702 GN=ABCC14 PE=1 SV=1	V	Defense mechanisms	hypothetical protein AQUCO_00300743v1 [Aquilegia coerulea]
c311742.graph_c0	19.03	23.42	13.03	3.91	7.86	8.75	8.67732e-06	-1.43108	down	[E]	Amino acid transport and metabolism	Molecular Function: transporter activity (GO:0005215);; Biological Process: transport (GO:0006810);; Cellular Component: membrane (GO:0016020);;	K14638|0|tcc:TCM_042339|K14638 solute carrier family 15 (peptide/histidine transporter), member 3/4 | (RefSeq) Nitrate transporter 1.5	[E]	Amino acid transport and metabolism	POT family;; Major Facilitator Superfamily	Protein NRT1/ PTR FAMILY 7.3 OS=Arabidopsis thaliana OX=3702 GN=NPF7.3 PE=1 SV=2	E	Amino acid transport and metabolism	NPF family transporter [Pinus pinaster]
c214233.graph_c0	14.87	5.58	14.26	2.77	3.56	2.61	0.000361983	-1.92976	down	[R]	General function prediction only	Molecular Function: GTPase activity (GO:0003924);; Molecular Function: GTP binding (GO:0005525);; Cellular Component: intracellular (GO:0005622);; Cellular Component: plasma membrane (GO:0005886);; Cellular Component: cellular bud neck (GO:0005935);; Biological Process: small GTPase mediated signal transduction (GO:0007264);;	K07910|5.83371e-27|rcu:8283968|K07910 Ras-related protein Rab-18 | (RefSeq) ras-related protein RABC2a	[R]	General function prediction only	Ras family;; Ras of Complex, Roc, domain of DAPkinase;; ADP-ribosylation factor family	GTP-binding protein yptV4 OS=Volvox carteri OX=3067 GN=YPTV4 PE=3 SV=1	S	Function unknown	ras-related protein Rap-1b-like protein [Neocallimastix californiae]
c303007.graph_c0	14.54	10.75	20.03	24.08	27.9	21.94	0.00509653	0.738686	up	--	--	--	K16275|1.58996e-74|gmx:100781704|K16275 E3 ubiquitin-protein ligase BAH [EC:2.3.2.27] | (RefSeq) probable E3 ubiquitin-protein ligase BAH1-like	--	--	zinc-RING finger domain;; Zinc finger, C3HC4 type (RING finger)	Probable E3 ubiquitin-protein ligase BAH1-like 1 OS=Oryza sativa subsp. japonica OX=39947 GN=Os03g0650900 PE=2 SV=1	O	Posttranslational modification, protein turnover, chaperones	unknown [Picea sitchensis]
c268974.graph_c0	16.66	3.28	5.59	0.16	0.53	1.14	3.80656e-06	-3.67566	down	--	--	--	K03018|8.2305e-09|cic:CICLE_v10027681mg|K03018 DNA-directed RNA polymerase III subunit RPC1 [EC:2.7.7.6] | (RefSeq) hypothetical protein	[K]	Transcription	--	DNA-directed RNA polymerase II subunit 1 OS=Arabidopsis thaliana OX=3702 GN=NRPB1 PE=1 SV=3	K	Transcription	DNA-dependent RNA polymerase II largest subunit [Glaucocystis nostochinearum]
c295995.graph_c0	81.59	36.81	63	106.61	117.31	74.78	0.00574748	0.748021	up	[E]	Amino acid transport and metabolism	Cellular Component: cytoplasm (GO:0005737);; Biological Process: L-phenylalanine catabolic process (GO:0006559);; Biological Process: cinnamic acid biosynthetic process (GO:0009800);; Molecular Function: phenylalanine ammonia-lyase activity (GO:0045548);;	K10775|0|nnu:104589393|K10775 phenylalanine ammonia-lyase [EC:4.3.1.24] | (RefSeq) phenylalanine ammonia-lyase-like	[Q]	Secondary metabolites biosynthesis, transport and catabolism	Aromatic amino acid lyase	Phenylalanine ammonia-lyase OS=Pinus taeda OX=3352 GN=PAL PE=3 SV=1	E	Amino acid transport and metabolism	phenylalanine ammonia-lyase [Pinus pinaster]
c297718.graph_c0	79.94	39.8	78.67	98.78	117.84	120	0.0037849	0.750347	up	--	--	Cellular Component: cytoplasm (GO:0005737);; Biological Process: metal ion transport (GO:0030001);; Molecular Function: transition metal ion binding (GO:0046914);; Biological Process: cellular transition metal ion homeostasis (GO:0046916);;	--	[P]	Inorganic ion transport and metabolism	Cyclin, N-terminal domain	Heavy metal-associated isoprenylated plant protein 20 OS=Arabidopsis thaliana OX=3702 GN=HIPP20 PE=1 SV=1	S	Function unknown	heavy metal-associated isoprenylated plant protein 21 [Carica papaya]
c296887.graph_c0	1.53	0.63	2.8	0.16	0.44	0.49	0.00230411	-2.15479	down	[O]	Posttranslational modification, protein turnover, chaperones	--	--	[O]	Posttranslational modification, protein turnover, chaperones	CUB domain;; Proprotein convertase P-domain;; Lysyl oxidase	--	S	Function unknown	kelch motif family [Chrysochromulina sp. CCMP291]
c297132.graph_c0	1.33	0.54	1.94	0.35	0.38	0.16	0.00325969	-2.05971	down	[T]	Signal transduction mechanisms	--	--	[G]	Carbohydrate transport and metabolism	Purple acid Phosphatase, N-terminal domain	Purple acid phosphatase 22 OS=Arabidopsis thaliana OX=3702 GN=PAP22 PE=2 SV=1	S	Function unknown	purple acid phosphatase 22-like [Chenopodium quinoa]
c300123.graph_c0	8.63	7.9	9.63	13.01	18.81	11.49	0.00261094	0.753841	up	[T]	Signal transduction mechanisms	Molecular Function: ion channel activity (GO:0005216);; Molecular Function: cation transmembrane transporter activity (GO:0008324);; Biological Process: plant-type hypersensitive response (GO:0009626);; Cellular Component: integral component of membrane (GO:0016021);; Biological Process: cation transmembrane transport (GO:0098655);;	--	[PT]	--	Cyclic nucleotide-binding domain	Cyclic nucleotide-gated ion channel 4 OS=Arabidopsis thaliana OX=3702 GN=CNGC4 PE=2 SV=2	U	Intracellular trafficking, secretion, and vesicular transport	cyclic nucleotide-gated ion channel 4 [Amborella trichopoda]
c216337.graph_c0	29.68	16.87	21.02	33.63	46.42	31.84	0.00251952	0.754378	up	--	--	Molecular Function: DNA binding (GO:0003677);;	--	--	--	Domain of unknown function (DUF296)	AT-hook motif nuclear-localized protein 20 OS=Arabidopsis thaliana OX=3702 GN=AHL20 PE=2 SV=1	S	Function unknown	PREDICTED: AT-hook motif nuclear-localized protein 22 [Nelumbo nucifera]
c302004.graph_c1	7.96	8.77	6.66	1.52	2.16	5.35	0.000940209	-1.35107	down	--	--	Molecular Function: transcription regulatory region DNA binding (GO:0044212);;	K09422|1.98285e-83|atr:18430178|K09422 myb proto-oncogene protein, plant | (RefSeq) transcription factor MYB86	[K]	Transcription	Myb-like DNA-binding domain;; Myb-like DNA-binding domain	Transcription factor MYB61 OS=Arabidopsis thaliana OX=3702 GN=MYB61 PE=2 SV=1	K	Transcription	MYB transcription factor [Pinus taeda]
c310089.graph_c0	74.49	9.67	77.54	15.17	19.69	8.45	0.00578652	-1.92679	down	[Z]	Cytoskeleton	--	K05692|2.52651e-70|pda:103700236|K05692 actin beta/gamma 1 | (RefSeq) actin, muscle	[Z]	Cytoskeleton	Actin	Actin-85C (Fragment) OS=Solanum tuberosum OX=4113 GN=AC85C PE=3 SV=1	Z	Cytoskeleton	B-actin, partial [Bidens laevis]
c297040.graph_c0	93.81	70.43	59.73	175.44	106.08	90.76	0.00914097	0.756832	up	--	--	--	--	[C]	Energy production and conversion	--	Probable aldo-keto reductase 5 OS=Arabidopsis thaliana OX=3702 GN=At1g60730 PE=2 SV=1	C	Energy production and conversion	Aldo/keto reductase/potassium channel subunit beta [Parasponia andersonii]
c304984.graph_c0	5.61	1.12	5.25	0.47	0.79	0.62	6.95049e-06	-2.63346	down	--	--	--	--	--	--	Reeler domain	--	--	--	--
c299940.graph_c0	21.09	10.57	20.66	27.23	34.19	25.38	0.00905574	0.759293	up	--	--	Biological Process: protein transport (GO:0015031);; Cellular Component: integral component of membrane (GO:0016021);; Molecular Function: transferase activity (GO:0016740);;	K19995|1.35326e-121|cit:102621153|K19995 secretory carrier-associated membrane protein | (RefSeq) secretory carrier-associated membrane protein 3	[U]	Intracellular trafficking, secretion, and vesicular transport	SCAMP family	Putative secretory carrier-associated membrane protein 1 OS=Oryza sativa subsp. indica OX=39946 GN=SCAMP1 PE=3 SV=1	U	Intracellular trafficking, secretion, and vesicular transport	unknown [Picea sitchensis]
c302389.graph_c1	156.23	41.31	158.2	29.43	38.47	28.63	7.32579e-07	-1.85304	down	--	--	Cellular Component: integral component of membrane (GO:0016021);; Molecular Function: oxidoreductase activity (GO:0016491);; Biological Process: oxidation-reduction process (GO:0055114);;	--	--	--	--	--	S	Function unknown	hypothetical protein SPPG_05133 [Spizellomyces punctatus DAOM BR117]
c296688.graph_c0	418.69	315.24	478.17	140.89	180.01	355.59	0.0051897	-0.805788	down	--	--	--	--	--	--	--	--	--	--	unknown [Picea sitchensis]
c310457.graph_c0	73.55	52.33	65.17	107.63	94.68	115.19	0.000149637	0.764277	up	--	--	--	--	--	--	--	--	--	--	probable LRR receptor-like serine/threonine-protein kinase At3g47570 [Ananas comosus]
c305845.graph_c1	24.56	14.67	20.86	28.71	41.01	25.83	0.00628154	0.772356	up	--	--	Cellular Component: integral component of membrane (GO:0016021);;	--	--	--	Protein of unknown function (DUF679)	Protein DMP6 OS=Arabidopsis thaliana OX=3702 GN=DMP6 PE=2 SV=1	S	Function unknown	hypothetical protein 0_10415_01, partial [Pinus taeda]
c312948.graph_c2	27.61	16.69	22.56	41.1	41.79	30.05	0.00195291	0.774016	up	--	--	--	--	[K]	Transcription	Myb/SANT-like DNA-binding domain	Trihelix transcription factor GTL1 OS=Arabidopsis thaliana OX=3702 GN=GTL1 PE=1 SV=2	K	Transcription	uncharacterized protein LOC100381416 [Zea mays]
c310235.graph_c0	35.69	23.52	29.3	66.36	63.56	33.3	0.0015851	0.774269	up	[P]	Inorganic ion transport and metabolism	Molecular Function: ATP binding (GO:0005524);; Cellular Component: endoplasmic reticulum (GO:0005783);; Cellular Component: integral component of plasma membrane (GO:0005887);; Molecular Function: cation-transporting ATPase activity (GO:0019829);; Molecular Function: metal ion binding (GO:0046872);; Biological Process: cation transmembrane transport (GO:0098655);;	K01537|0|nnu:104604709|K01537 Ca2+-transporting ATPase [EC:3.6.3.8] | (RefSeq) calcium-transporting ATPase, endoplasmic reticulum-type	[P]	Inorganic ion transport and metabolism	E1-E2 ATPase;; haloacid dehalogenase-like hydrolase;; Cation transporter/ATPase, N-terminus;; Cation transport ATPase (P-type);; haloacid dehalogenase-like hydrolase;; Cation transporting ATPase, C-terminus	Calcium-transporting ATPase, endoplasmic reticulum-type OS=Solanum lycopersicum OX=4081 GN=LCA1 PE=2 SV=1	P	Inorganic ion transport and metabolism	Cation-transporting P-type ATPase [Macleaya cordata]
c307360.graph_c0	53.12	23.97	51.75	72.17	92.25	59.39	0.00259849	0.779008	up	[M]	Cell wall/membrane/envelope biogenesis	Cellular Component: membrane (GO:0016020);;	--	[G]	Carbohydrate transport and metabolism	--	Putative glucuronosyltransferase PGSIP7 OS=Arabidopsis thaliana OX=3702 GN=PGSIP7 PE=3 SV=1	O	Posttranslational modification, protein turnover, chaperones	PREDICTED: putative glucuronosyltransferase PGSIP8 [Nicotiana sylvestris]
c309298.graph_c0	9.72	6.18	8.79	10	17.63	14.93	0.00489239	0.792714	up	[G]	Carbohydrate transport and metabolism	Molecular Function: myo-inositol:proton symporter activity (GO:0005366);; Cellular Component: plasma membrane (GO:0005886);; Biological Process: myo-inositol transport (GO:0015798);; Biological Process: proton transport (GO:0015992);; Cellular Component: integral component of membrane (GO:0016021);; Biological Process: transmembrane transport (GO:0055085);;	K08150|0|nnu:104590435|K08150 MFS transporter, SP family, solute carrier family 2 (myo-inositol transporter), member 13 | (RefSeq) probable inositol transporter 2	[R]	General function prediction only	Sugar (and other) transporter;; Major Facilitator Superfamily;; Sugar (and other) transporter;; Major Facilitator Superfamily	Probable inositol transporter 2 OS=Arabidopsis thaliana OX=3702 GN=INT2 PE=1 SV=1	G	Carbohydrate transport and metabolism	unknown [Picea sitchensis]
c310051.graph_c3	27.24	10.54	22.52	33.68	31.32	34.12	0.00646184	0.792797	up	[O]	Posttranslational modification, protein turnover, chaperones	--	--	--	--	Subtilase family;; PA domain;; Subtilase family;; Peptidase inhibitor I9	Subtilisin-like protease SBT5.3 OS=Arabidopsis thaliana OX=3702 GN=AIR3 PE=2 SV=1	O	Posttranslational modification, protein turnover, chaperones	PREDICTED: subtilisin-like protease SBT5.3 [Fragaria vesca subsp. vesca]
c312797.graph_c0	46.06	48.88	41.93	78.22	74.52	81.04	8.73351e-05	0.797031	up	[DPM]	Cell cycle control, cell division, chromosome partitioning ;; Inorganic ion transport and metabolism ;; Cell wall/membrane/envelope biogenesis	Molecular Function: copper ion binding (GO:0005507);; Cellular Component: membrane (GO:0016020);; Biological Process: lignin catabolic process (GO:0046274);; Cellular Component: apoplast (GO:0048046);; Molecular Function: hydroquinone:oxygen oxidoreductase activity (GO:0052716);; Biological Process: oxidation-reduction process (GO:0055114);;	K05909|1.2151e-136|atr:18423467|K05909 laccase [EC:1.10.3.2] | (RefSeq) laccase-12	[Q]	Secondary metabolites biosynthesis, transport and catabolism	Multicopper oxidase;; Multicopper oxidase	Laccase-12 OS=Arabidopsis thaliana OX=3702 GN=LAC12 PE=2 SV=1	Q	Secondary metabolites biosynthesis, transport and catabolism	unknown [Picea sitchensis]
c206234.graph_c0	2.78	2.06	2.18	0	0.9	0.45	0.00317694	-2.3288	down	--	--	Cellular Component: cytosol (GO:0005829);;	K03232|7.58478e-41|cme:CYME_CME120C|K03232 elongation factor 1-beta | (RefSeq) eukaryotic translation elongation factor 1 beta	[K]	Transcription	EF-1 guanine nucleotide exchange domain	Elongation factor 1-delta 2 OS=Arabidopsis thaliana OX=3702 GN=At2g18110 PE=1 SV=1	J	Translation, ribosomal structure and biogenesis	hypothetical protein PIROE2DRAFT_42722 [Piromyces sp. E2]
c284687.graph_c1	24.74	49.19	36.55	24.21	17.29	23.48	0.00755981	-0.732667	down	--	--	--	--	[R]	General function prediction only	--	Zinc finger protein WIP2 OS=Arabidopsis thaliana OX=3702 GN=WIP2 PE=1 SV=1	S	Function unknown	hypothetical protein PHYPA_019881 [Physcomitrella patens]
c302958.graph_c0	161.47	115.23	143.93	235.9	305.76	174.77	0.000490226	0.801148	up	[R]	General function prediction only	--	--	--	--	--	Pathogen-related protein OS=Hordeum vulgare OX=4513 PE=2 SV=2	S	Function unknown	unknown [Picea sitchensis]
c286695.graph_c0	40.65	51.73	32.12	15.46	13.71	25.42	4.6623e-05	-1.16547	down	--	--	--	--	[P]	Inorganic ion transport and metabolism	Heavy-metal-associated domain	Heavy metal-associated isoprenylated plant protein 7 OS=Arabidopsis thaliana OX=3702 GN=HIPP07 PE=1 SV=1	S	Function unknown	PREDICTED: heavy metal-associated isoprenylated plant protein 3-like [Gossypium hirsutum]
c309998.graph_c0	7.47	6.14	6.01	2.43	2.65	3.87	0.00145471	-1.10263	down	--	--	--	--	--	--	Domain of unknown function (DUF4378)	--	S	Function unknown	hypothetical protein L484_002503 [Morus notabilis]
c285412.graph_c0	1.15	0.98	2.93	0.25	0.29	0.24	9.1638e-05	-2.65155	down	[GHR]	Carbohydrate transport and metabolism ;; Coenzyme transport and metabolism ;; General function prediction only	Molecular Function: lyase activity (GO:0016829);;	K01568|1.15724e-64|sind:105175619|K01568 pyruvate decarboxylase [EC:4.1.1.1] | (RefSeq) pyruvate decarboxylase 1	[EH]	--	Thiamine pyrophosphate enzyme, N-terminal TPP binding domain;; Thiamine pyrophosphate enzyme, central domain;; Thiamine pyrophosphate enzyme, C-terminal TPP binding domain	Pyruvate decarboxylase 4 OS=Arabidopsis thaliana OX=3702 GN=PDC4 PE=2 SV=1	GH	--	hypothetical protein COCC4DRAFT_64508 [Bipolaris maydis ATCC 48331]
c289038.graph_c1	17.04	20.9	14.53	11.13	11.51	11.01	0.00759543	-0.614832	down	--	--	Cellular Component: integral component of membrane (GO:0016021);;	--	--	--	--	--	--	--	unknown [Picea sitchensis]
c310746.graph_c0	180.7	130.13	250.3	300.44	335.33	253.07	0.000754473	0.801811	up	--	--	Molecular Function: DNA binding (GO:0003677);; Molecular Function: transcription factor activity, sequence-specific DNA binding (GO:0003700);; Cellular Component: nucleus (GO:0005634);; Biological Process: regulation of transcription, DNA-templated (GO:0006355);;	K09286|3.8281e-41|nnu:104604770|K09286 EREBP-like factor | (RefSeq) ethylene-responsive transcription factor ERF023-like	--	--	AP2 domain	Ethylene-responsive transcription factor ERF039 OS=Arabidopsis thaliana OX=3702 GN=ERF039 PE=2 SV=1	K	Transcription	hypothetical protein CDL12_09996 [Handroanthus impetiginosus]
c269857.graph_c0	24.27	5.89	24.07	5.99	5.54	4.05	0.000840506	-1.78285	down	--	--	Molecular Function: binding (GO:0005488);;	--	[Z]	Cytoskeleton	LIM domain	Pollen-specific protein SF3 OS=Helianthus annuus OX=4232 GN=SF3 PE=2 SV=1	S	Function unknown	unknown [Medicago truncatula]
c306617.graph_c0	161.97	159.49	143.15	75.79	110.02	102.2	0.000494902	-0.683872	down	[E]	Amino acid transport and metabolism	Molecular Function: 3-deoxy-7-phosphoheptulonate synthase activity (GO:0003849);; Biological Process: aromatic amino acid family biosynthetic process (GO:0009073);; Cellular Component: chloroplast (GO:0009507);; Cellular Component: membrane (GO:0016020);;	K01626|0|atr:18423389|K01626 3-deoxy-7-phosphoheptulonate synthase [EC:2.5.1.54] | (RefSeq) phospho-2-dehydro-3-deoxyheptonate aldolase 2, chloroplastic	--	--	Class-II DAHP synthetase family	Phospho-2-dehydro-3-deoxyheptonate aldolase 1, chloroplastic OS=Solanum tuberosum OX=4113 GN=SHKA PE=1 SV=2	E	Amino acid transport and metabolism	DAHP synthetase [Macleaya cordata]
c205074.graph_c0	5.81	1.09	1.72	0.05	0.09	0.39	1.4636e-05	-3.95556	down	--	--	--	--	--	--	Large eukaryotic DNA virus major capsid protein;; Major capsid protein N-terminus	--	--	--	hypothetical protein KFL_006770180 [Klebsormidium nitens]
c304836.graph_c0	99.22	51.56	97.05	121.53	152.83	93.43	0.00594127	0.80648	up	--	--	Molecular Function: inorganic anion exchanger activity (GO:0005452);; Cellular Component: integral component of plasma membrane (GO:0005887);; Biological Process: inorganic anion transport (GO:0015698);; Biological Process: regulation of intracellular pH (GO:0051453);; Biological Process: anion transmembrane transport (GO:0098656);;	--	[P]	Inorganic ion transport and metabolism	HCO3- transporter family;; HCO3- transporter family	Probable boron transporter 2 OS=Arabidopsis thaliana OX=3702 GN=BOR2 PE=2 SV=1	U	Intracellular trafficking, secretion, and vesicular transport	probable boron transporter 2 isoform X2 [Amborella trichopoda]
c287694.graph_c0	16.99	18.54	18.58	11.41	9.91	13.6	0.00907016	-0.613356	down	--	--	--	--	--	--	IQ calmodulin-binding motif	Protein IQ-DOMAIN 1 OS=Arabidopsis thaliana OX=3702 GN=IQD1 PE=1 SV=1	S	Function unknown	unknown [Picea sitchensis]
c288873.graph_c0	26.25	21.47	19.81	8.57	14.36	16.63	0.00511501	-0.749428	down	[E]	Amino acid transport and metabolism	Molecular Function: prephenate dehydratase activity (GO:0004664);; Biological Process: L-phenylalanine biosynthetic process (GO:0009094);; Cellular Component: chloroplast stroma (GO:0009570);; Molecular Function: amino acid binding (GO:0016597);; Molecular Function: arogenate dehydratase activity (GO:0047769);;	K05359|0|thj:104800556|K05359 arogenate/prephenate dehydratase [EC:4.2.1.91 4.2.1.51] | (RefSeq) arogenate dehydratase/prephenate dehydratase 6, chloroplastic	[E]	Amino acid transport and metabolism	Prephenate dehydratase	Arogenate dehydratase/prephenate dehydratase 6, chloroplastic OS=Arabidopsis thaliana OX=3702 GN=ADT6 PE=1 SV=1	E	Amino acid transport and metabolism	arogenate dehydratase [Pinus pinaster]
c307198.graph_c0	2.31	12.28	2.25	0.46	2.6	0.85	0.00424922	-2.14682	down	[P]	Inorganic ion transport and metabolism	Molecular Function: N,N-dimethylaniline monooxygenase activity (GO:0004499);; Molecular Function: flavin adenine dinucleotide binding (GO:0050660);; Molecular Function: NADP binding (GO:0050661);; Biological Process: oxidation-reduction process (GO:0055114);;	--	[Q]	Secondary metabolites biosynthesis, transport and catabolism	Flavin-binding monooxygenase-like;; Pyridine nucleotide-disulphide oxidoreductase;; L-lysine 6-monooxygenase (NADPH-requiring);; Pyridine nucleotide-disulphide oxidoreductase;; NAD(P)-binding Rossmann-like domain	Probable indole-3-pyruvate monooxygenase YUCCA4 OS=Arabidopsis thaliana OX=3702 GN=YUC4 PE=1 SV=1	P	Inorganic ion transport and metabolism	Baeyer-Villiger monooxygenase [Neonectria ditissima]
c301457.graph_c0	46.81	54.79	57.93	10.85	15.66	33.39	0.000158658	-1.4092	down	[M]	Cell wall/membrane/envelope biogenesis	Molecular Function: serine-type endopeptidase activity (GO:0004252);; Biological Process: proteolysis (GO:0006508);;	--	--	--	Subtilase family	CO(2)-response secreted protease OS=Arabidopsis thaliana OX=3702 GN=CRSP PE=2 SV=1	O	Posttranslational modification, protein turnover, chaperones	subtilisin-like protein [Picea abies]
c313922.graph_c1	2.93	8.86	9.51	1.77	1.86	1.28	3.18676e-05	-2.09264	down	[K]	Transcription	--	--	--	--	Leucine Rich repeats (2 copies);; Leucine rich repeat	Putative disease resistance protein At4g19050 OS=Arabidopsis thaliana OX=3702 GN=At4g19050 PE=3 SV=2	S	Function unknown	unknown [Picea sitchensis]
c291486.graph_c0	98.33	58.51	95.88	137.45	173.52	119.51	0.000535846	0.806738	up	[C]	Energy production and conversion	--	K07393|0|nnu:104610993|K07393 putative glutathione S-transferase | (RefSeq) glutathionyl-hydroquinone reductase YqjG	[O]	Posttranslational modification, protein turnover, chaperones	Glutathione S-transferase, N-terminal domain;; Glutathione S-transferase, C-terminal domain;; Glutathione S-transferase, C-terminal domain;; Glutathione S-transferase, C-terminal domain;; Glutathione S-transferase, N-terminal domain	--	O	Posttranslational modification, protein turnover, chaperones	unknown [Picea sitchensis]
c312051.graph_c0	11.08	16.22	10.32	19.64	18.67	27.61	0.00237923	0.810215	up	[K]	Transcription	--	K13459|9.98557e-71|gra:105774087|K13459 disease resistance protein RPS2 | (RefSeq) probable disease resistance protein At1g12280	[T]	Signal transduction mechanisms	NB-ARC domain;; Leucine Rich repeats (2 copies);; Leucine rich repeat	Disease resistance protein RPS5 OS=Arabidopsis thaliana OX=3702 GN=RPS5 PE=1 SV=2	S	Function unknown	unknown [Picea sitchensis]
c310155.graph_c0	1.23	1.33	1.56	0.08	0.54	0.31	0.00274887	-2.10372	down	[O]	Posttranslational modification, protein turnover, chaperones	Cellular Component: membrane (GO:0016020);;	--	[C]	Energy production and conversion	SPFH domain / Band 7 family	--	O	Posttranslational modification, protein turnover, chaperones	hypothetical protein AK830_g6298 [Neonectria ditissima]
c303926.graph_c1	40.91	8.75	26.3	1.99	11.36	4.02	0.00176095	-2.16083	down	[Z]	Cytoskeleton	Molecular Function: ATP binding (GO:0005524);;	K05692|2.43677e-108|pda:103700236|K05692 actin beta/gamma 1 | (RefSeq) actin, muscle	[Z]	Cytoskeleton	Actin	Actin-1 OS=Oryza sativa subsp. japonica OX=39947 GN=ACT1 PE=2 SV=1	Z	Cytoskeleton	actin 5-like protein, partial [Miscanthus sinensis]
c301383.graph_c0	1.03	5.4	0.56	0	0	0	9.33363e-10	-9.22492	down	[I]	Lipid transport and metabolism	Biological Process: metabolic process (GO:0008152);; Molecular Function: ligase activity (GO:0016874);;	--	[I]	Lipid transport and metabolism	AMP-binding enzyme	Acetyl-coenzyme A synthetase, chloroplastic/glyoxysomal OS=Arabidopsis thaliana OX=3702 GN=ACS PE=1 SV=1	I	Lipid transport and metabolism	acetoacetate-CoA ligase [Pyrenochaeta sp. DS3sAY3a]
c311364.graph_c0	43.71	43.23	25.41	19.17	15.2	22.36	0.000221941	-0.948263	down	[GEPR]	Carbohydrate transport and metabolism ;; Amino acid transport and metabolism ;; Inorganic ion transport and metabolism ;; General function prediction only	Molecular Function: inorganic phosphate transmembrane transporter activity (GO:0005315);; Biological Process: phosphate ion transport (GO:0006817);; Cellular Component: integral component of membrane (GO:0016021);; Biological Process: transmembrane transport (GO:0055085);;	K08176|0|smo:SELMODRAFT_78488|K08176 MFS transporter, PHS family, inorganic phosphate transporter | (RefSeq) hypothetical protein	[P]	Inorganic ion transport and metabolism	Sugar (and other) transporter;; Major Facilitator Superfamily	Probable inorganic phosphate transporter 1-5 OS=Arabidopsis thaliana OX=3702 GN=PHT1-5 PE=2 SV=2	G	Carbohydrate transport and metabolism	transmembrane protein 1 [Pinus massoniana]
c306662.graph_c1	75.8	58.89	50.31	146.76	76.93	98.74	0.00180015	0.814942	up	--	--	Cellular Component: plastid (GO:0009536);;	--	--	--	--	Uncharacterized protein ORF91 OS=Phalaenopsis aphrodite subsp. formosana OX=308872 PE=4 SV=1	S	Function unknown	hypothetical protein BVRB_020780, partial [Beta vulgaris subsp. vulgaris]
c272709.graph_c0	6.25	22.89	25.33	4.59	0.72	4.65	0.00013391	-2.41184	down	--	--	--	--	--	--	Lateral organ boundaries (LOB) domain	LOB domain-containing protein 40 OS=Arabidopsis thaliana OX=3702 GN=LBD40 PE=2 SV=1	S	Function unknown	PREDICTED: LOB domain-containing protein 41-like [Nelumbo nucifera]
c302166.graph_c3	55.69	27.2	60.86	82.12	109.89	84.84	0.000531662	0.816593	up	--	--	Biological Process: amino acid transmembrane transport (GO:0003333);; Cellular Component: plasma membrane (GO:0005886);; Molecular Function: amino acid transmembrane transporter activity (GO:0015171);; Cellular Component: integral component of membrane (GO:0016021);;	--	[E]	Amino acid transport and metabolism	Transmembrane amino acid transporter protein;; Tryptophan/tyrosine permease family	Lysine histidine transporter 1 OS=Arabidopsis thaliana OX=3702 GN=LHT1 PE=1 SV=1	E	Amino acid transport and metabolism	Lysine histidine transporter 1 [Zostera marina]
c308218.graph_c0	4.3	4.15	3.17	0.38	1.24	1.29	0.000275885	-2.02797	down	--	--	--	--	--	--	--	--	S	Function unknown	hypothetical protein AK830_g6961 [Neonectria ditissima]
c293947.graph_c0	28.32	11.76	29.31	44.81	47.8	28.37	0.00494288	0.819479	up	--	--	Biological Process: cutin biosynthetic process (GO:0010143);; Cellular Component: integral component of membrane (GO:0016021);; Biological Process: dephosphorylation (GO:0016311);; Molecular Function: phosphatase activity (GO:0016791);; Molecular Function: glycerol-3-phosphate 2-O-acyltransferase activity (GO:0090447);;	--	--	--	haloacid dehalogenase-like hydrolase;; Acyltransferase	Glycerol-3-phosphate 2-O-acyltransferase 6 OS=Arabidopsis thaliana OX=3702 GN=GPAT6 PE=1 SV=1	S	Function unknown	unknown [Picea sitchensis]
c187247.graph_c0	59.02	33.65	51.15	68.64	82.93	98.81	0.00109157	0.820542	up	[V]	Defense mechanisms	Molecular Function: hydrolase activity (GO:0016787);;	K16904|1.80427e-47|rcu:8284483|K16904 dCTP diphosphatase [EC:3.6.1.12] | (RefSeq) dCTP pyrophosphatase 1	--	--	MazG-like family;; MazG nucleotide pyrophosphohydrolase domain	--	S	Function unknown	PREDICTED: dCTP pyrophosphatase 1 [Ricinus communis]
c307711.graph_c0	86.13	34.59	96.01	111.23	139.03	117.67	0.0044838	0.821144	up	[O]	Posttranslational modification, protein turnover, chaperones	Molecular Function: glutathione transferase activity (GO:0004364);;	K00799|2.19883e-51|smo:SELMODRAFT_125797|K00799 glutathione S-transferase [EC:2.5.1.18] | (RefSeq) hypothetical protein	[O]	Posttranslational modification, protein turnover, chaperones	Glutathione S-transferase, N-terminal domain;; Glutathione S-transferase, N-terminal domain;; Glutathione S-transferase, N-terminal domain;; Glutathione S-transferase, C-terminal domain	Probable glutathione S-transferase MSR-1 OS=Nicotiana plumbaginifolia OX=4092 GN=MSR-1 PE=2 SV=1	O	Posttranslational modification, protein turnover, chaperones	tau class glutathione S-transferase [Pinus tabuliformis]
c313443.graph_c1	35.33	14.69	30.76	32.53	64.67	39.65	0.00683651	0.82272	up	[P]	Inorganic ion transport and metabolism	Cellular Component: plasma membrane (GO:0005886);; Molecular Function: secondary active sulfate transmembrane transporter activity (GO:0008271);; Cellular Component: integral component of membrane (GO:0016021);; Biological Process: sulfate transmembrane transport (GO:1902358);;	K17470|0|atr:18422113|K17470 sulfate transporter 1, high-affinity | (RefSeq) sulfate transporter 1.3	[P]	Inorganic ion transport and metabolism	Sulfate permease family;; STAS domain	High affinity sulfate transporter 2 OS=Stylosanthes hamata OX=37660 GN=ST2 PE=2 SV=1	P	Inorganic ion transport and metabolism	unknown [Picea sitchensis]
c314271.graph_c0	58.12	18.31	52.79	15.72	17.2	14	0.00382634	-1.46378	down	--	--	--	--	--	--	PLAC8 family	Protein PLANT CADMIUM RESISTANCE 3 OS=Arabidopsis thaliana OX=3702 GN=PCR3 PE=3 SV=1	--	--	membrane protein [Chlamydomonas reinhardtii]
c299108.graph_c0	11.18	14.01	11.57	7.05	5.7	6.29	0.00527195	-0.920649	down	--	--	Molecular Function: pinoresinol reductase activity (GO:0010283);; Molecular Function: lariciresinol reductase activity (GO:0010284);; Biological Process: (-)-pinoresinol catabolic process (GO:1902123);; Biological Process: (+)-pinoresinol catabolic process (GO:1902125);; Biological Process: (-)-lariciresinol catabolic process (GO:1902128);; Biological Process: (-)-lariciresinol biosynthetic proce…	--	--	--	NmrA-like family;; NAD(P)H-binding;; NAD dependent epimerase/dehydratase family	Bifunctional pinoresinol-lariciresinol reductase 2 OS=Thuja plicata OX=3316 GN=PLR_Tp2 PE=1 SV=1	S	Function unknown	bifunctional pinoresinol-lariciresinol reductase 2-like [Ananas comosus]
c300322.graph_c0	162.99	146.04	127.42	327.89	289.73	143.49	0.00273561	0.822754	up	--	--	Cellular Component: extracellular region (GO:0005576);; Biological Process: defense response to Gram-negative bacterium (GO:0050829);; Biological Process: defense response to fungus (GO:0050832);;	--	--	--	Gamma-thionin family	Defensin-1 OS=Pinus sylvestris OX=3349 GN=Def1 PE=1 SV=1	S	Function unknown	defensin 3 [Pinus sylvestris]
c288529.graph_c0	35.32	36.11	42.15	23.86	5.1	21.46	0.00542425	-1.13733	down	--	--	--	--	--	--	--	--	--	--	unknown [Picea sitchensis]
c289822.graph_c0	3.8	1.78	1.8	0	0	0.28	2.6953e-06	-4.53305	down	--	--	Molecular Function: protein domain specific binding (GO:0019904);;	K06630|5.05601e-119|pmum:103321471|K06630 14-3-3 protein epsilon | (RefSeq) 14-3-3-like protein GF14 iota	[O]	Posttranslational modification, protein turnover, chaperones	14-3-3 protein	14-3-3 protein 7 OS=Solanum lycopersicum OX=4081 GN=TFT7 PE=2 SV=2	T	Signal transduction mechanisms	PREDICTED: 14-3-3-like protein GF14 iota [Prunus mume]
c312390.graph_c0	13.18	2.91	11.3	2.17	4.09	3.38	0.00286083	-1.47679	down	--	--	--	--	[T]	Signal transduction mechanisms	Calcium-binding EGF domain;; EGF domain;; Complement Clr-like EGF-like	--	S	Function unknown	hypothetical protein GUITHDRAFT_122074 [Guillardia theta CCMP2712]
c300814.graph_c0	11.83	7.17	8.23	14.77	17.68	14.82	0.00223344	0.823654	up	[DPM]	Cell cycle control, cell division, chromosome partitioning ;; Inorganic ion transport and metabolism ;; Cell wall/membrane/envelope biogenesis	Cellular Component: membrane (GO:0016020);; Molecular Function: metal ion binding (GO:0046872);;	--	[Q]	Secondary metabolites biosynthesis, transport and catabolism	Multicopper oxidase;; Multicopper oxidase;; Multicopper oxidase	L-ascorbate oxidase OS=Nicotiana tabacum OX=4097 GN=AAO PE=2 SV=1	Q	Secondary metabolites biosynthesis, transport and catabolism	Multicopper oxidase [Macleaya cordata]
c309019.graph_c0	6.35	1.16	5.34	0.84	1.18	0.84	0.000447857	-2.13225	down	[T]	Signal transduction mechanisms	Molecular Function: binding (GO:0005488);; Biological Process: response to mechanical stimulus (GO:0009612);; Cellular Component: intracellular membrane-bounded organelle (GO:0043231);; Cellular Component: cytoplasmic part (GO:0044444);;	K02183|1.08243e-39|cit:102620326|K02183 calmodulin | (RefSeq) calmodulin-related protein-like	[T]	Signal transduction mechanisms	EF-hand domain pair;; EF hand;; EF-hand domain;; EF-hand domain pair;; EF hand;; EF-hand domain;; LIM domain;; EF-hand domain;; Cytoskeletal-regulatory complex EF hand	Calmodulin-like protein 12 OS=Arabidopsis thaliana OX=3702 GN=CML12 PE=1 SV=3	DTZ	--	hypothetical protein CUMW_083400 [Citrus unshiu]
c312351.graph_c0	91.73	141.66	123.94	62.43	73.35	86.79	0.000755919	-0.712022	down	[M]	Cell wall/membrane/envelope biogenesis	Molecular Function: catalytic activity (GO:0003824);; Molecular Function: coenzyme binding (GO:0050662);;	K13082|1.09035e-56|atr:18422618|K13082 bifunctional dihydroflavonol 4-reductase/flavanone 4-reductase [EC:1.1.1.219 1.1.1.234] | (RefSeq) bifunctional dihydroflavonol 4-reductase/flavanone 4-reductase	[V]	Defense mechanisms	NAD dependent epimerase/dehydratase family;; 3-beta hydroxysteroid dehydrogenase/isomerase family;; NAD(P)H-binding;; Male sterility protein;; GDP-mannose 4,6 dehydratase;; NmrA-like family	Putative anthocyanidin reductase OS=Ginkgo biloba OX=3311 PE=2 SV=1	M	Cell wall/membrane/envelope biogenesis	unknown [Picea sitchensis]
c299091.graph_c0	13.27	14.23	16.53	7.93	7.34	8.4	0.00030418	-0.864853	down	--	--	--	--	--	--	--	--	--	--	unknown [Picea sitchensis]
c311249.graph_c0	1108.38	636.55	799.43	1351.62	1788.87	1272.05	0.000294177	0.828514	up	[R]	General function prediction only	Molecular Function: oxidoreductase activity (GO:0016491);; Biological Process: oxidation-reduction process (GO:0055114);;	--	[C]	Energy production and conversion	Aldo/keto reductase family;; Aldo/keto reductase family	Probable aldo-keto reductase 2 OS=Oryza sativa subsp. japonica OX=39947 GN=Os04g0338000 PE=2 SV=2	C	Energy production and conversion	unknown [Picea sitchensis]
c310278.graph_c0	17.82	7.97	18.6	23.33	30.79	19.55	0.00801441	0.828868	up	--	--	Cellular Component: integral component of membrane (GO:0016021);; Molecular Function: transferase activity, transferring glycosyl groups (GO:0016757);;	--	--	--	Glycosyl transferase family 8	Probable galacturonosyltransferase 14 OS=Arabidopsis thaliana OX=3702 GN=GAUT14 PE=2 SV=1	S	Function unknown	unknown [Picea sitchensis]
c287127.graph_c0	44.71	18.72	9.31	3.64	2.69	4.98	1.82271e-08	-2.656	down	--	--	Cellular Component: Golgi membrane (GO:0000139);; Biological Process: protein glycosylation (GO:0006486);; Molecular Function: galactosyltransferase activity (GO:0008378);; Cellular Component: integral component of membrane (GO:0016021);;	K20855|0|atr:18995730|K20855 beta-1,3-galactosyltransferase 1/2/3/4/5/7/8 [EC:2.4.1.-] | (RefSeq) beta-1,3-galactosyltransferase 7	[G]	Carbohydrate transport and metabolism	Galactosyltransferase;; Domain of unknown function (DUF4094)	Beta-1,3-galactosyltransferase 7 OS=Arabidopsis thaliana OX=3702 GN=B3GALT7 PE=2 SV=1	S	Function unknown	beta-1,3-galactosyltransferase 7 isoform X2 [Amborella trichopoda]
c309116.graph_c1	85.77	19.73	70.66	8.26	13.67	11.25	2.53842e-09	-2.37485	down	[P]	Inorganic ion transport and metabolism	Cellular Component: plasma membrane (GO:0005886);; Molecular Function: nitrate transmembrane transporter activity (GO:0015112);; Biological Process: nitrate transport (GO:0015706);; Cellular Component: integral component of membrane (GO:0016021);; Biological Process: transmembrane transport (GO:0055085);;	K02575|0|gmx:100782969|K02575 MFS transporter, NNP family, nitrate/nitrite transporter | (RefSeq) high affinity nitrate transporter 2.4-like	--	--	Major Facilitator Superfamily	High-affinity nitrate transporter 2.1 OS=Arabidopsis thaliana OX=3702 GN=NRT2.1 PE=1 SV=1	P	Inorganic ion transport and metabolism	NRT2 family transporter [Pinus pinaster]
c304841.graph_c0	11.37	5.55	12.52	3.25	3.7	1.5	0.00343112	-1.79081	down	[R]	General function prediction only	Molecular Function: GTP binding (GO:0005525);; Cellular Component: intracellular (GO:0005622);; Cellular Component: plasma membrane (GO:0005886);; Biological Process: small GTPase mediated signal transduction (GO:0007264);;	K07208|2.23606e-26|gsl:Gasu_37740|K07208 Ras homolog enriched in brain | (RefSeq) small GTP-binding protein of Ras family	[R]	General function prediction only	Ras family;; Ras of Complex, Roc, domain of DAPkinase;; ADP-ribosylation factor family;; 50S ribosome-binding GTPase	GTP-binding protein YPTM1 OS=Zea mays OX=4577 GN=YPTM1 PE=2 SV=2	S	Function unknown	ras [Rhodomonas sp. CCMP768]
c263000.graph_c0	45.22	43.44	42.01	20.73	18.24	28.92	0.000265543	-0.919255	down	--	--	Cellular Component: extracellular region (GO:0005576);;	--	--	--	Dirigent-like protein	Dirigent protein 1 OS=Arabidopsis thaliana OX=3702 GN=DIR1 PE=2 SV=1	S	Function unknown	unknown [Picea sitchensis]
c270620.graph_c0	20.98	8.96	21.12	25.61	37.29	26.62	0.00425211	0.840562	up	--	--	Cellular Component: integral component of membrane (GO:0016021);;	K15015|0|rcu:8268569|K15015 solute carrier family 32 (vesicular inhibitory amino acid transporter) | (RefSeq) vacuolar amino acid transporter 1	[E]	Amino acid transport and metabolism	Transmembrane amino acid transporter protein	Amino acid transporter AVT1C OS=Arabidopsis thaliana OX=3702 GN=AVT1C PE=1 SV=1	E	Amino acid transport and metabolism	PREDICTED: vacuolar amino acid transporter 1 [Ricinus communis]
c309451.graph_c0	15.42	17.16	19.4	27.38	34.33	30.1	9.06126e-05	0.845265	up	--	--	--	--	--	--	PDDEXK-like family of unknown function	--	S	Function unknown	unknown [Picea sitchensis]
c312037.graph_c0	24.01	15.23	21.18	39.33	38.2	30.29	0.000559116	0.845864	up	[QV]	Secondary metabolites biosynthesis, transport and catabolism ;; Defense mechanisms	Molecular Function: iron ion binding (GO:0005506);; Molecular Function: oxidoreductase activity, acting on paired donors, with incorporation or reduction of molecular oxygen (GO:0016705);; Molecular Function: heme binding (GO:0020037);; Cellular Component: chloroplast part (GO:0044434);; Biological Process: oxidation-reduction process (GO:0055114);; Biological Process: organic substance metabolic…	K01723|3.59049e-161|gra:105793767|K01723 hydroperoxide dehydratase [EC:4.2.1.92] | (RefSeq) allene oxide synthase, chloroplastic-like	--	--	Cytochrome P450	Allene oxide synthase 2, chloroplastic OS=Solanum lycopersicum OX=4081 GN=AOS2 PE=1 SV=1	Q	Secondary metabolites biosynthesis, transport and catabolism	unknown [Picea sitchensis]
c291992.graph_c0	9.48	6.84	9.38	17.41	14.17	13.72	0.000277386	0.845938	up	--	--	--	--	--	--	Domain of unknown function (DUF4378)	--	--	--	--
c309889.graph_c0	14.96	9.4	22.94	7.87	7.06	9.14	0.00516165	-0.966948	down	[I]	Lipid transport and metabolism	Biological Process: metabolic process (GO:0008152);; Molecular Function: hydrolase activity (GO:0016787);;	--	[V]	Defense mechanisms	alpha/beta hydrolase fold;; Carboxylesterase family;; Prolyl oligopeptidase family;; Steryl acetyl hydrolase	Probable carboxylesterase 17 OS=Arabidopsis thaliana OX=3702 GN=CXE17 PE=2 SV=1	I	Lipid transport and metabolism	unknown [Picea sitchensis]
c295368.graph_c0	64.18	19.64	43.93	67.44	84.51	73.35	0.00902951	0.847782	up	--	--	Molecular Function: peroxidase activity (GO:0004601);; Cellular Component: extracellular region (GO:0005576);; Biological Process: response to oxidative stress (GO:0006979);; Cellular Component: plant-type cell wall (GO:0009505);; Biological Process: plant-type cell wall organization (GO:0009664);; Molecular Function: heme binding (GO:0020037);; Biological Process: hydrogen peroxide catabolic pro…	K00430|8.08623e-149|mdm:103433277|K00430 peroxidase [EC:1.11.1.7] | (RefSeq) peroxidase 21	--	--	Peroxidase	Peroxidase 21 OS=Arabidopsis thaliana OX=3702 GN=PER21 PE=1 SV=1	G	Carbohydrate transport and metabolism	peroxidase [Pinus thunbergii]
c213547.graph_c0	10.56	15.11	46.35	8.7	3.78	3.51	0.00199801	-2.12658	down	--	--	--	--	--	--	--	--	--	--	unknown [Picea sitchensis]
c302348.graph_c0	19	4.57	16.14	3.53	5.27	4.54	0.000333693	-1.5433	down	[U]	Intracellular trafficking, secretion, and vesicular transport	--	--	--	--	PA14 domain	--	S	Function unknown	predicted protein [Hordeum vulgare subsp. vulgare]
c312279.graph_c1	54.12	70.39	39.47	136.27	101.7	78.76	0.00201354	0.84799	up	--	--	Molecular Function: copper ion binding (GO:0005507);; Biological Process: lignin catabolic process (GO:0046274);; Cellular Component: apoplast (GO:0048046);; Molecular Function: hydroquinone:oxygen oxidoreductase activity (GO:0052716);; Biological Process: oxidation-reduction process (GO:0055114);;	K05909|2.8491e-20|cic:CICLE_v10030322mg|K05909 laccase [EC:1.10.3.2] | (RefSeq) hypothetical protein	[Q]	Secondary metabolites biosynthesis, transport and catabolism	Multicopper oxidase	Laccase-3 OS=Arabidopsis thaliana OX=3702 GN=LAC3 PE=2 SV=2	Q	Secondary metabolites biosynthesis, transport and catabolism	laccase [Picea abies]
c285015.graph_c0	5.2	2.22	8	9.22	6.97	4.63	0.00409607	0.848992	up	--	--	Molecular Function: calcium ion binding (GO:0005509);; Molecular Function: calcium-dependent phospholipid binding (GO:0005544);; Cellular Component: plasma membrane (GO:0005886);; Cellular Component: integral component of membrane (GO:0016021);;	--	--	--	C2 domain;; Plant phosphoribosyltransferase C-terminal	FT-interacting protein 1 OS=Arabidopsis thaliana OX=3702 GN=FTIP1 PE=1 SV=1	S	Function unknown	PREDICTED: FT-interacting protein 1-like [Phoenix dactylifera]
c308790.graph_c0	10.44	23.8	9.18	8.87	11.3	7.64	0.00716313	-1.42315	down	--	--	--	--	--	--	LURP-one-related	Protein LURP-one-related 12 OS=Arabidopsis thaliana OX=3702 GN=At3g15810 PE=2 SV=1	S	Function unknown	unknown [Picea sitchensis]
c297174.graph_c0	23.9	17.01	20.34	33.58	41.14	34.16	0.000185018	0.85676	up	--	--	--	--	--	--	Protein of unknown function (DUF1685)	--	S	Function unknown	PREDICTED: uncharacterized protein LOC101512973 [Cicer arietinum]
c304554.graph_c0	3.21	0.77	2.51	0.45	0.45	0.59	0.0020918	-2.07764	down	[P]	Inorganic ion transport and metabolism	Biological Process: cation transport (GO:0006812);; Cellular Component: membrane (GO:0016020);;	K06580|4.23386e-84|csl:COCSUDRAFT_65572|K06580 ammonium transporter Rh | (RefSeq) Rh-like protein/ammonium transporter	[UR]	--	Ammonium Transporter Family	--	U	Intracellular trafficking, secretion, and vesicular transport	hypothetical protein PHYSODRAFT_494867 [Phytophthora sojae]
c307714.graph_c1	73.67	49.72	52.5	91.83	129.1	94.69	3.51701e-05	0.856866	up	[Q]	Secondary metabolites biosynthesis, transport and catabolism	Molecular Function: peroxidase activity (GO:0004601);; Biological Process: response to oxidative stress (GO:0006979);; Molecular Function: heme binding (GO:0020037);; Molecular Function: dioxygenase activity (GO:0051213);; Biological Process: oxidation-reduction process (GO:0055114);; Biological Process: cellular oxidant detoxification (GO:0098869);;	K10529|0|jcu:105641982|K10529 alpha-dioxygenase [EC:1.-.-.-] | (RefSeq) alpha-dioxygenase 1	[R]	General function prediction only	Animal haem peroxidase	Alpha-dioxygenase 1 OS=Arabidopsis thaliana OX=3702 GN=DOX1 PE=1 SV=1	S	Function unknown	DOX1 [Pinus tabuliformis]
c270769.graph_c0	1.72	3.35	2.65	0.42	0	0	7.46459e-06	-4.10649	down	[I]	Lipid transport and metabolism	Molecular Function: transferase activity, transferring alkyl or aryl (other than methyl) groups (GO:0016765);;	K11778|6.43148e-86|egu:105039673|K11778 ditrans,polycis-polyprenyl diphosphate synthase [EC:2.5.1.87] | (RefSeq) dehydrodolichyl diphosphate synthase 6	[I]	Lipid transport and metabolism	Putative undecaprenyl diphosphate synthase	Dehydrodolichyl diphosphate synthase 6 OS=Arabidopsis thaliana OX=3702 GN=At2g17570 PE=2 SV=2	I	Lipid transport and metabolism	unknown [Picea sitchensis]
c300577.graph_c0	141.69	102.12	187.51	245.26	293.8	231.83	0.00016751	0.859542	up	[G]	Carbohydrate transport and metabolism	Molecular Function: chitinase activity (GO:0004568);; Biological Process: carbohydrate metabolic process (GO:0005975);; Biological Process: chitin catabolic process (GO:0006032);; Biological Process: cell wall macromolecule catabolic process (GO:0016998);;	K20547|4.28198e-114|jcu:105628538|K20547 basic endochitinase B [EC:3.2.1.14] | (RefSeq) basic endochitinase-like	[R]	General function prediction only	Chitinase class I	Chitinase 1 OS=Oryza sativa subsp. japonica OX=39947 GN=Cht1 PE=2 SV=1	G	Carbohydrate transport and metabolism	Pschi4 [Pinus strobus]
c313176.graph_c0	64.82	46.09	46.15	104.68	95	86.71	0.000351451	0.861871	up	[H]	Coenzyme transport and metabolism	Biological Process: metabolic process (GO:0008152);; Molecular Function: hydrolase activity (GO:0016787);;	K07025|2.8711e-116|nnu:104597165|K07025 putative hydrolase of the HAD superfamily | (RefSeq) uncharacterized LOC104597165	[R]	General function prediction only	Haloacid dehalogenase-like hydrolase;; haloacid dehalogenase-like hydrolase;; HAD-hyrolase-like	--	S	Function unknown	unknown [Picea sitchensis]
c264053.graph_c0	11.78	6.7	10	18.04	17.58	14.97	0.000822524	0.86224	up	--	--	--	--	--	--	--	--	--	--	unknown [Picea sitchensis]
c313378.graph_c0	77.15	33.34	64.39	63.3	115.93	95.29	0.0019431	0.868855	up	[G]	Carbohydrate transport and metabolism	Biological Process: metabolic process (GO:0008152);; Molecular Function: transferase activity, transferring hexosyl groups (GO:0016758);;	--	[GC]	--	UDP-glucoronosyl and UDP-glucosyl transferase	UDP-glycosyltransferase 86A1 OS=Arabidopsis thaliana OX=3702 GN=UGT86A1 PE=2 SV=1	S	Function unknown	unknown [Picea sitchensis]
c184446.graph_c0	36.79	9.51	30.78	6.65	15.04	6.49	0.00833818	-1.44818	down	--	--	Cellular Component: actin cortical patch (GO:0030479);; Cellular Component: cell division site (GO:0032153);; Cellular Component: cell tip (GO:0051286);; Biological Process: mitotic contractile ring actin filament bundle assembly (GO:1903477);;	K05765|3.10623e-39|sind:105172305|K05765 cofilin | (RefSeq) actin-depolymerizing factor 10-like	[Z]	Cytoskeleton	Cofilin/tropomyosin-type actin-binding protein	Actin-depolymerizing factor 6 OS=Oryza sativa subsp. japonica OX=39947 GN=ADF6 PE=2 SV=2	S	Function unknown	hypothetical protein PIROE2DRAFT_67416 [Piromyces sp. E2]
c288252.graph_c0	1.96	11.05	1.5	0.83	0.98	2.15	0.00982898	-1.89915	down	[G]	Carbohydrate transport and metabolism	Cellular Component: integral component of membrane (GO:0016021);; Biological Process: transmembrane transport (GO:0055085);;	--	[G]	Carbohydrate transport and metabolism	Major Facilitator Superfamily	--	G	Carbohydrate transport and metabolism	hypothetical protein FAVG1_04844 [Fusarium avenaceum]
c298440.graph_c0	8.09	3.91	5.33	10.26	12.23	8.66	0.00492991	0.87455	up	--	--	--	--	[K]	Transcription	ARID/BRIGHT DNA binding domain;; HMG (high mobility group) box;; HMG-box domain	High mobility group B protein 15 OS=Arabidopsis thaliana OX=3702 GN=HMGB15 PE=2 SV=1	S	Function unknown	hypothetical protein PHYPA_010764 [Physcomitrella patens]
c284380.graph_c1	104.4	273.2	44.13	65.97	43.62	37.9	0.00208396	-1.64851	down	--	--	Cellular Component: integral component of membrane (GO:0016021);;	--	--	--	Thaumatin family	Pathogenesis-related protein OS=Juniperus ashei OX=13101 PE=1 SV=1	S	Function unknown	thaumatin-like protein L4 [Pinus monticola]
c311274.graph_c0	19.03	30.2	21.05	46.72	28.62	29.36	0.00103255	0.882951	up	[R]	General function prediction only	--	--	[DO]	--	Caspase domain	Metacaspase-1 OS=Arabidopsis thaliana OX=3702 GN=AMC1 PE=1 SV=1	O	Posttranslational modification, protein turnover, chaperones	unknown [Picea sitchensis]
c311659.graph_c3	126.61	96.9	106.18	201.48	229.77	160.53	1.22944e-05	0.886262	up	[G]	Carbohydrate transport and metabolism	Biological Process: glucose metabolic process (GO:0006006);; Molecular Function: oxidoreductase activity, acting on the aldehyde or oxo group of donors, NAD or NADP as acceptor (GO:0016620);; Molecular Function: NADP binding (GO:0050661);; Molecular Function: NAD binding (GO:0051287);; Biological Process: oxidation-reduction process (GO:0055114);;	K05298|3.01864e-137|gmx:732571|K05298 glyceraldehyde-3-phosphate dehydrogenase (NADP+) (phosphorylating) [EC:1.2.1.13] | (RefSeq) glyceraldehyde-3-phosphate dehydrogenase B subunit	[G]	Carbohydrate transport and metabolism	Glyceraldehyde 3-phosphate dehydrogenase, C-terminal domain;; Glyceraldehyde 3-phosphate dehydrogenase, NAD binding domain	Glyceraldehyde-3-phosphate dehydrogenase B, chloroplastic OS=Pisum sativum OX=3888 GN=GAPB PE=1 SV=2	G	Carbohydrate transport and metabolism	unknown [Picea sitchensis]
c310951.graph_c1	5.84	3.98	8.82	10.62	10.68	12.46	0.00296052	0.886478	up	--	--	Cellular Component: membrane (GO:0016020);;	--	[T]	Signal transduction mechanisms	OPT oligopeptide transporter protein;; OPT oligopeptide transporter protein	Oligopeptide transporter 5 OS=Arabidopsis thaliana OX=3702 GN=OPT5 PE=2 SV=1	S	Function unknown	hypothetical protein AQUCO_09300027v1 [Aquilegia coerulea]
c304029.graph_c0	18.48	13.18	20.52	30.89	40.67	23.9	0.0089809	0.886957	up	--	--	--	--	--	--	--	--	--	--	unknown [Picea sitchensis]
c280465.graph_c0	8.62	14.31	9.56	1.01	2.33	3.78	5.90585e-05	-2.17295	down	--	--	--	--	--	--	von Willebrand factor type A domain;; von Willebrand factor type A domain;; von Willebrand factor type A domain	--	S	Function unknown	hypothetical protein SELMODRAFT_421953 [Selaginella moellendorffii]
c312086.graph_c0	3.27	1.6	4.28	0.81	1.88	1.39	0.00950896	-1.37376	down	--	--	Molecular Function: transcription factor activity, sequence-specific DNA binding (GO:0003700);; Biological Process: regulation of transcription, DNA-templated (GO:0006355);; Molecular Function: sequence-specific DNA binding (GO:0043565);;	--	--	--	--	--	K	Transcription	hypothetical protein AK830_g3926 [Neonectria ditissima]
c312938.graph_c0	303.02	156.23	197.25	416.29	444.28	335.4	0.000130093	0.886989	up	[I]	Lipid transport and metabolism	Biological Process: metabolic process (GO:0008152);; Molecular Function: hydrolase activity (GO:0016787);;	--	[V]	Defense mechanisms	alpha/beta hydrolase fold;; Carboxylesterase family;; Steryl acetyl hydrolase	Probable carboxylesterase 13 OS=Arabidopsis thaliana OX=3702 GN=CXE13 PE=1 SV=1	I	Lipid transport and metabolism	unknown [Picea sitchensis]
c296506.graph_c1	4.51	7.52	7.7	1.44	1.78	2.96	0.00339475	-1.64675	down	--	--	--	--	--	--	Ser-Thr-rich glycosyl-phosphatidyl-inositol-anchored membrane family	--	S	Function unknown	hypothetical protein AK830_g11317 [Neonectria ditissima]
c305023.graph_c0	34.29	14.54	35.94	50.65	55.39	51.88	0.00120039	0.899615	up	[O]	Posttranslational modification, protein turnover, chaperones	Biological Process: protein peptidyl-prolyl isomerization (GO:0000413);; Molecular Function: peptidyl-prolyl cis-trans isomerase activity (GO:0003755);; Cellular Component: cytosol (GO:0005829);; Biological Process: protein folding (GO:0006457);; Biological Process: vegetative phase change (GO:0010050);; Biological Process: floral meristem determinacy (GO:0010582);;	K05864|1.58922e-137|nnu:104605465|K05864 peptidyl-prolyl isomerase D [EC:5.2.1.8] | (RefSeq) peptidyl-prolyl cis-trans isomerase CYP40	[O]	Posttranslational modification, protein turnover, chaperones	Cyclophilin type peptidyl-prolyl cis-trans isomerase/CLD;; Tetratricopeptide repeat;; Tetratricopeptide repeat;; Tetratricopeptide repeat;; Cyclophilin type peptidyl-prolyl cis-trans isomerase/CLD	Peptidyl-prolyl cis-trans isomerase CYP40 OS=Arabidopsis thaliana OX=3702 GN=CYP40 PE=2 SV=1	O	Posttranslational modification, protein turnover, chaperones	PREDICTED: peptidyl-prolyl cis-trans isomerase CYP40 [Nelumbo nucifera]
c303205.graph_c0	133.5	129.86	144.32	258.36	283.37	187.42	1.36095e-05	0.900172	up	[O]	Posttranslational modification, protein turnover, chaperones	--	K05953|7.08909e-106|bvg:104890766|K05953 nicotianamine synthase [EC:2.5.1.43] | (RefSeq) nicotianamine synthase-like	--	--	Nicotianamine synthase protein	Nicotianamine synthase OS=Solanum lycopersicum OX=4081 GN=CHLN PE=2 SV=1	E	Amino acid transport and metabolism	nicotianamine synthase [Lotus japonicus]
c313209.graph_c0	2.64	2.63	3.47	4.52	6.41	5.18	0.00166455	0.907716	up	[K]	Transcription	Molecular Function: kinase activity (GO:0016301);;	--	--	--	Leucine rich repeat;; Protein kinase domain;; Leucine Rich repeats (2 copies);; Protein tyrosine kinase;; Leucine Rich Repeat;; Leucine rich repeat N-terminal domain	Leucine-rich repeat receptor-like protein kinase PEPR1 OS=Arabidopsis thaliana OX=3702 GN=PEPR1 PE=1 SV=1	S	Function unknown	receptor-like protein kinase [Amborella trichopoda]
c303393.graph_c0	2.21	2.19	1.85	0	0.73	0	0.00124446	-3.02277	down	--	--	Cellular Component: membrane (GO:0016020);;	--	--	--	--	--	S	Function unknown	hypothetical protein IQ07DRAFT_583498 [Pyrenochaeta sp. DS3sAY3a]
c304268.graph_c0	1.82	1.96	1.27	0.47	0.15	0.22	0.000890123	-2.50278	down	[T]	Signal transduction mechanisms	Molecular Function: ATP binding (GO:0005524);; Biological Process: transport (GO:0006810);; Cellular Component: integral component of membrane (GO:0016021);; Molecular Function: ATPase activity (GO:0016887);;	--	[Q]	Secondary metabolites biosynthesis, transport and catabolism	ABC-2 type transporter	ABC transporter G family member 39 OS=Oryza sativa subsp. japonica OX=39947 GN=ABCG39 PE=3 SV=1	V	Defense mechanisms	hypothetical protein GOBAR_DD09515 [Gossypium barbadense]
c307298.graph_c0	8.45	6.05	4.65	8.2	9.48	10.63	0.00712449	0.909402	up	--	--	Molecular Function: peptidase activity (GO:0008233);;	K16287|1.39952e-98|atr:18434825|K16287 ubiquitin-like-specific protease 1C/D [EC:3.4.22.68] | (RefSeq) ubiquitin-like-specific protease 1D	[O]	Posttranslational modification, protein turnover, chaperones	Ulp1 protease family, C-terminal catalytic domain	Ubiquitin-like-specific protease 1D OS=Arabidopsis thaliana OX=3702 GN=ULP1D PE=1 SV=1	O	Posttranslational modification, protein turnover, chaperones	ubiquitin-like-specific protease 1D isoform X1 [Amborella trichopoda]
c309038.graph_c0	27.58	17.48	29.67	10.63	15.06	19.18	0.00710339	-0.707861	down	--	--	--	--	--	--	Protein of unknown function (DUF1635)	--	S	Function unknown	uncharacterized protein LOC18434144 [Amborella trichopoda]
c296326.graph_c0	15.52	13.25	17.09	28.93	28.34	28.55	0.000669216	0.91322	up	--	--	Biological Process: response to brassinosteroid (GO:0009741);; Biological Process: response to chitin (GO:0010200);; Molecular Function: metal ion binding (GO:0046872);;	K16281|1.68662e-35|nnu:104610658|K16281 RING-H2 zinc finger protein RHA1 | (RefSeq) E3 ubiquitin-protein ligase RHA1B-like	[O]	Posttranslational modification, protein turnover, chaperones	Ring finger domain;; RING-H2 zinc finger domain;; RING-like zinc finger;; Zinc finger, C3HC4 type (RING finger);; Zinc finger, C3HC4 type (RING finger);; zinc-RING finger domain;; RING-type zinc-finger;; Prokaryotic RING finger family 4;; Zinc finger, C3HC4 type (RING finger);; Anaphase-promoting complex subunit 11 RING-H2 finger	Probable E3 ubiquitin-protein ligase RHA1A OS=Arabidopsis thaliana OX=3702 GN=RHA1A PE=2 SV=1	O	Posttranslational modification, protein turnover, chaperones	hypothetical protein 0_13343_01, partial [Pinus taeda]
c299604.graph_c0	128.02	72.48	48.26	201.4	125.79	131.56	0.00364434	0.913878	up	[G]	Carbohydrate transport and metabolism	Cellular Component: integral component of plasma membrane (GO:0005887);; Biological Process: water transport (GO:0006833);; Cellular Component: plant-type vacuole membrane (GO:0009705);; Biological Process: cellular water homeostasis (GO:0009992);; Molecular Function: water channel activity (GO:0015250);; Molecular Function: glycerol channel activity (GO:0015254);; Biological Process: glycerol tr…	K09873|3.03411e-98|nnu:104598489|K09873 aquaporin TIP | (RefSeq) probable aquaporin TIP-type RB7-5A	[G]	Carbohydrate transport and metabolism	Major intrinsic protein	Aquaporin TIP2-1 OS=Arabidopsis thaliana OX=3702 GN=TIP2-1 PE=1 SV=2	G	Carbohydrate transport and metabolism	unknown [Picea sitchensis]
c307249.graph_c0	131.82	87.23	110.05	175.92	171.12	223.87	2.59277e-05	0.915336	up	[R]	General function prediction only	Molecular Function: acid phosphatase activity (GO:0003993);; Biological Process: dephosphorylation (GO:0016311);;	--	--	--	HAD superfamily, subfamily IIIB (Acid phosphatase);; HAD superfamily, subfamily IIIB (Acid phosphatase)	Acid phosphatase 1 OS=Solanum lycopersicum OX=4081 GN=APS1 PE=2 SV=1	S	Function unknown	unknown [Picea sitchensis]
c294908.graph_c0	6.47	6.8	5.58	3.08	2.78	3.4	0.00864603	-0.971996	down	[M]	Cell wall/membrane/envelope biogenesis	Cellular Component: Golgi apparatus (GO:0005794);; Biological Process: plant-type secondary cell wall biogenesis (GO:0009834);; Molecular Function: glucuronosyltransferase activity (GO:0015020);; Cellular Component: integral component of membrane (GO:0016021);; Biological Process: xylan biosynthetic process (GO:0045492);;	K20890|0|obr:102718599|K20890 xylan alpha-glucuronosyltransferase [EC:2.4.1.-] | (RefSeq) UDP-glucuronate:xylan alpha-glucuronosyltransferase 1-like	[G]	Carbohydrate transport and metabolism	Glycosyl transferase family 8	UDP-glucuronate:xylan alpha-glucuronosyltransferase 1 OS=Arabidopsis thaliana OX=3702 GN=GUX1 PE=2 SV=1	O	Posttranslational modification, protein turnover, chaperones	unknown [Picea sitchensis]
c307606.graph_c1	14.87	21.02	16.27	7.8	7.21	11.75	0.000338089	-0.937784	down	[N]	Cell motility	Cellular Component: integral component of membrane (GO:0016021);; Molecular Function: transferase activity (GO:0016740);;	K13680|0|atr:18441457|K13680 beta-mannan synthase [EC:2.4.1.32] | (RefSeq) glucomannan 4-beta-mannosyltransferase 9	--	--	Glycosyl transferase family group 2;; Glycosyltransferase like family 2;; Glycosyl transferase family 2;; Glycosyl transferase family 21	Glucomannan 4-beta-mannosyltransferase 9 OS=Arabidopsis thaliana OX=3702 GN=CSLA9 PE=2 SV=1	M	Cell wall/membrane/envelope biogenesis	cellulose synthase-like A2 [Pinus taeda]
c307406.graph_c0	75.21	177.94	89.37	68.42	48.74	53.44	0.00416876	-0.917222	down	--	--	--	--	--	--	--	--	--	--	unknown [Picea sitchensis]
c309368.graph_c1	45.09	101.65	75.61	26.22	18.04	35.4	1.32583e-05	-1.50801	down	[G]	Carbohydrate transport and metabolism	Cellular Component: integral component of membrane (GO:0016021);; Molecular Function: pectate lyase activity (GO:0030570);; Biological Process: pectin catabolic process (GO:0045490);; Molecular Function: metal ion binding (GO:0046872);;	K01728|7.54337e-106|vvi:100243265|K01728 pectate lyase [EC:4.2.2.2] | (RefSeq) probable pectate lyase 5	--	--	Pectate lyase	Probable pectate lyase 18 OS=Arabidopsis thaliana OX=3702 GN=At4g24780 PE=2 SV=2	G	Carbohydrate transport and metabolism	hypothetical protein VITISV_004734 [Vitis vinifera]
c303351.graph_c0	7.1	17.27	3.48	2.95	1.35	1.35	0.000386442	-2.26914	down	--	--	Cellular Component: integral component of membrane (GO:0016021);;	--	--	--	Salt stress response/antifungal	Putative cysteine-rich repeat secretory protein 22 OS=Arabidopsis thaliana OX=3702 GN=CRRSP22 PE=5 SV=2	S	Function unknown	unknown [Picea sitchensis]
c297264.graph_c1	11.13	0.18	6.45	0.13	0.13	1.45	0.00351944	-3.34006	down	--	--	--	--	--	--	--	--	--	--	R2R3-Myb4 transcription factor, partial [Pinus pinaster]
c310402.graph_c0	19.63	16.11	19.58	7	10.92	9.05	0.00134967	-0.937619	down	--	--	Molecular Function: peroxidase activity (GO:0004601);; Cellular Component: extracellular region (GO:0005576);; Biological Process: response to oxidative stress (GO:0006979);; Molecular Function: heme binding (GO:0020037);; Biological Process: hydrogen peroxide catabolic process (GO:0042744);; Molecular Function: metal ion binding (GO:0046872);; Biological Process: oxidation-reduction process (GO:…	K00430|1.20474e-144|cit:102630988|K00430 peroxidase [EC:1.11.1.7] | (RefSeq) peroxidase 4-like	--	--	Peroxidase	Peroxidase 4 OS=Vitis vinifera OX=29760 GN=GSVIVT00023967001 PE=1 SV=1	G	Carbohydrate transport and metabolism	class III secretory peroxidase [Ginkgo biloba]
c302576.graph_c1	802.03	356.79	755.87	1125.67	1344.66	1072.19	0.000514009	0.915774	up	[G]	Carbohydrate transport and metabolism	Molecular Function: transporter activity (GO:0005215);; Biological Process: transport (GO:0006810);; Cellular Component: integral component of membrane (GO:0016021);;	K09872|5.34994e-128|atr:18995778|K09872 aquaporin PIP | (RefSeq) probable aquaporin PIP2-2	[G]	Carbohydrate transport and metabolism	Major intrinsic protein;; Major intrinsic protein	Probable aquaporin PIP2-8 OS=Arabidopsis thaliana OX=3702 GN=PIP2-8 PE=1 SV=1	G	Carbohydrate transport and metabolism	unknown [Picea sitchensis]
c287582.graph_c0	15.45	6	4.43	1.61	0.95	4.22	0.00202585	-1.80321	down	[Q]	Secondary metabolites biosynthesis, transport and catabolism	Molecular Function: oxidoreductase activity (GO:0016491);; Biological Process: oxidation-reduction process (GO:0055114);;	--	[QR]	--	non-haem dioxygenase in morphine synthesis N-terminal;; 2OG-Fe(II) oxygenase superfamily	Flavanone 3-dioxygenase 2 OS=Oryza sativa subsp. japonica OX=39947 GN=F3H-2 PE=1 SV=1	S	Function unknown	hypothetical protein 0_6545_01, partial [Pinus taeda]
c278217.graph_c0	19.62	4.69	17.33	4	2.95	4.55	0.00335332	-1.83341	down	--	--	--	--	[Z]	Cytoskeleton	Cofilin/tropomyosin-type actin-binding protein	--	S	Function unknown	hypothetical protein BCR35DRAFT_310807 [Leucosporidium creatinivorum]
c313284.graph_c0	205.51	234.18	7.74	27.9	44.34	10.18	0.00196435	-2.60284	down	[Q]	Secondary metabolites biosynthesis, transport and catabolism	Cellular Component: cytoplasm (GO:0005737);; Biological Process: biosynthetic process (GO:0009058);; Molecular Function: pinosylvin synthase activity (GO:0050198);;	K00660|0|gra:105766053|K00660 chalcone synthase [EC:2.3.1.74] | (RefSeq) chalcone synthase 2-like	--	--	Chalcone and stilbene synthases, N-terminal domain;; Chalcone and stilbene synthases, C-terminal domain;; 3-Oxoacyl-[acyl-carrier-protein (ACP)] synthase III C terminal;; 3-Oxoacyl-[acyl-carrier-protein (ACP)] synthase III;; FAE1/Type III polyketide synthase-like protein	Pinosylvin synthase OS=Pinus sylvestris OX=3349 PE=1 SV=1	Q	Secondary metabolites biosynthesis, transport and catabolism	pinosylvin synthase [Pinus densiflora]
c302592.graph_c0	6.86	19.65	19.69	23.05	27.9	34.94	0.00983707	0.923538	up	--	--	--	--	--	--	C1 domain	--	S	Function unknown	unknown [Picea sitchensis]
c308744.graph_c0	20.67	9.43	20.27	30.48	30.44	27.78	0.000835975	0.923755	up	[E]	Amino acid transport and metabolism	Biological Process: histidine biosynthetic process (GO:0000105);; Molecular Function: magnesium ion binding (GO:0000287);; Molecular Function: ATP phosphoribosyltransferase activity (GO:0003879);; Cellular Component: chloroplast stroma (GO:0009570);;	K00765|1.24249e-160|cit:102610975|K00765 ATP phosphoribosyltransferase [EC:2.4.2.17] | (RefSeq) ATP phosphoribosyltransferase 2, chloroplastic-like	[E]	Amino acid transport and metabolism	ATP phosphoribosyltransferase;; HisG, C-terminal domain	ATP phosphoribosyltransferase 2, chloroplastic OS=Arabidopsis thaliana OX=3702 GN=HISN1B PE=1 SV=1	E	Amino acid transport and metabolism	unknown [Picea sitchensis]
c215272.graph_c0	2.24	1.51	2.33	0.44	0.58	0.17	0.00161817	-2.30684	down	[R]	General function prediction only	Biological Process: response to pheromone involved in conjugation with cellular fusion (GO:0000749);; Molecular Function: GTP binding (GO:0005525);; Cellular Component: cellular bud (GO:0005933);; Biological Process: budding cell bud growth (GO:0007117);; Biological Process: small GTPase mediated signal transduction (GO:0007264);; Cellular Component: site of polarized growth (GO:0030427);; Cellul…	K04392|2.13494e-70|bdi:100832255|K04392 Ras-related C3 botulinum toxin substrate 1 | (RefSeq) rac-like GTP-binding protein 7	[R]	General function prediction only	Ras family;; Ras of Complex, Roc, domain of DAPkinase;; ADP-ribosylation factor family	Rac-like GTP-binding protein 7 OS=Oryza sativa subsp. japonica OX=39947 GN=RAC7 PE=2 SV=1	S	Function unknown	rac protein [Basidiobolus meristosporus CBS 931.73]
c296739.graph_c0	21.37	12.35	19.9	24.98	37.79	38.04	0.00166694	0.923997	up	--	--	Molecular Function: hydrolase activity, acting on ester bonds (GO:0016788);;	--	--	--	--	GDSL esterase/lipase At2g23540 OS=Arabidopsis thaliana OX=3702 GN=At2g23540 PE=2 SV=1	S	Function unknown	unknown [Picea sitchensis]
c286475.graph_c0	40.02	18.74	26.2	63.3	50.58	44.35	0.000753273	0.930482	up	--	--	Molecular Function: electron carrier activity (GO:0009055);; Cellular Component: integral component of membrane (GO:0016021);; Cellular Component: anchored component of plasma membrane (GO:0046658);;	--	--	--	Plastocyanin-like domain	Mavicyanin OS=Cucurbita pepo OX=3663 PE=1 SV=1	S	Function unknown	blue copper protein isoform X2 [Amborella trichopoda]
c298924.graph_c0	4.25	4.74	15.38	0.38	0.45	3.78	0.0032455	-2.37305	down	--	--	Molecular Function: peptidase activity (GO:0008233);; Biological Process: protein metabolic process (GO:0019538);;	--	[O]	Posttranslational modification, protein turnover, chaperones	Xylanase inhibitor N-terminal;; Eukaryotic aspartyl protease	Protein ASPARTIC PROTEASE IN GUARD CELL 1 OS=Arabidopsis thaliana OX=3702 GN=ASPG1 PE=1 SV=1	O	Posttranslational modification, protein turnover, chaperones	unknown [Picea sitchensis]
c302698.graph_c0	7.09	0.89	5.01	1.29	1.57	1.12	0.00693242	-1.67201	down	[D]	Cell cycle control, cell division, chromosome partitioning	--	--	--	--	Dictyostelium (slime mold) repeat;; von Willebrand factor type A domain;; von Willebrand factor type A domain	--	S	Function unknown	hypothetical protein THAOC_15382 [Thalassiosira oceanica]
c288870.graph_c1	29.77	14.55	23.96	33.07	53.27	42.03	0.000574091	0.937979	up	--	--	Biological Process: cellulose microfibril organization (GO:0010215);; Cellular Component: integral component of membrane (GO:0016021);; Biological Process: cell growth (GO:0016049);; Cellular Component: anchored component of membrane (GO:0031225);;	--	--	--	COBRA-like protein	COBRA-like protein 3 OS=Oryza sativa subsp. japonica OX=39947 GN=BC1L4 PE=2 SV=1	S	Function unknown	ch-cobra [Cunninghamia lanceolata]
c298949.graph_c0	4.07	1.14	3.04	0.72	0.82	1.04	0.00725131	-1.64594	down	[GM]	Carbohydrate transport and metabolism ;; Cell wall/membrane/envelope biogenesis	--	--	--	--	BNR repeat-like domain;; BNR/Asp-box repeat	--	S	Function unknown	--
c312899.graph_c0	333.32	167.57	31.63	17.36	46.98	54.55	0.000189334	-2.21135	down	[H]	Coenzyme transport and metabolism	Molecular Function: methyltransferase activity (GO:0008168);;	--	[R]	General function prediction only	O-methyltransferase;; Dimerisation domain	Caffeic acid 3-O-methyltransferase OS=Medicago sativa OX=3879 PE=1 SV=1	S	Function unknown	pinosylvin O-methyltransferase 2-7 [Pinus sylvestris]
c312340.graph_c0	14.6	7.04	16.69	25.75	25.29	20.81	0.00161029	0.941138	up	[G]	Carbohydrate transport and metabolism	Biological Process: metabolic process (GO:0008152);; Molecular Function: transferase activity, transferring hexosyl groups (GO:0016758);;	K13495|1.27909e-102|sind:105159841|K13495 cis-zeatin O-glucosyltransferase [EC:2.4.1.215] | (RefSeq) zeatin O-glucosyltransferase-like	[GC]	--	UDP-glucoronosyl and UDP-glucosyl transferase	Zeatin O-xylosyltransferase OS=Phaseolus vulgaris OX=3885 GN=ZOX1 PE=2 SV=1	S	Function unknown	unknown [Picea sitchensis]
c313839.graph_c0	14.53	16.34	11.16	5.98	6.98	9.34	0.00126549	-0.888544	down	[T]	Signal transduction mechanisms	Molecular Function: protein serine/threonine kinase activity (GO:0004674);; Molecular Function: ATP binding (GO:0005524);; Biological Process: protein phosphorylation (GO:0006468);;	K07359|1.51776e-68|atr:18444257|K07359 calcium/calmodulin-dependent protein kinase kinase 2 [EC:2.7.11.17] | (RefSeq) serine/threonine-protein kinase GRIK1	[T]	Signal transduction mechanisms	Protein kinase domain;; Protein tyrosine kinase	Serine/threonine-protein kinase GRIK1 OS=Arabidopsis thaliana OX=3702 GN=GRIK1 PE=1 SV=1	T	Signal transduction mechanisms	hypothetical protein AMTR_s00175p00041650 [Amborella trichopoda]
c272655.graph_c0	19.57	9.56	3.39	3.03	1.38	0.96	0.0006927	-2.55853	down	--	--	--	--	--	--	Potato type II proteinase inhibitor family	--	S	Function unknown	uncharacterized protein LOC109716733 [Ananas comosus]
c307368.graph_c1	3.38	12.16	7.41	4.82	1.2	1.54	0.00684309	-1.5668	down	[G]	Carbohydrate transport and metabolism	Biological Process: metabolic process (GO:0008152);; Molecular Function: hydrolase activity, acting on glycosyl bonds (GO:0016798);;	--	--	--	Glycosyl hydrolases family 28;; Pectate lyase superfamily protein;; Right handed beta helix region	Polygalacturonase At1g48100 OS=Arabidopsis thaliana OX=3702 GN=At1g48100 PE=2 SV=1	M	Cell wall/membrane/envelope biogenesis	PREDICTED: polygalacturonase At1g48100 [Nelumbo nucifera]
c301127.graph_c0	50.58	11.4	45.91	6.99	11.94	10.23	2.16784e-05	-1.86346	down	--	--	--	K05768|7.22434e-76|gra:105761649|K05768 gelsolin | (RefSeq) villin-2	[Z]	Cytoskeleton	Gelsolin repeat	Villin-2 OS=Arabidopsis thaliana OX=3702 GN=VLN2 PE=1 SV=2	S	Function unknown	Actin-binding protein Fragmin [Rhizophagus irregularis DAOM 181602]
c298234.graph_c0	223.86	147.36	156.93	281.26	492	223.65	0.000552721	0.956063	up	[U]	Intracellular trafficking, secretion, and vesicular transport	--	--	--	--	DNA/RNA non-specific endonuclease	--	M	Cell wall/membrane/envelope biogenesis	hypothetical protein, partial [Picea sitchensis]
c301145.graph_c0	85.38	167.53	23.41	31.8	39.82	29.61	0.00203296	-1.43275	down	--	--	Cellular Component: integral component of membrane (GO:0016021);;	--	--	--	Thaumatin family	Pathogenesis-related protein OS=Juniperus ashei OX=13101 PE=1 SV=1	S	Function unknown	thaumatin-like protein L2 [Pinus monticola]
c311325.graph_c0	107.94	57.44	88.85	159.06	178.42	139.54	3.76863e-05	0.956857	up	[H]	Coenzyme transport and metabolism	Biological Process: metabolic process (GO:0008152);; Molecular Function: O-methyltransferase activity (GO:0008171);;	--	[R]	General function prediction only	O-methyltransferase;; Dimerisation domain	(R,S)-reticuline 7-O-methyltransferase OS=Papaver somniferum OX=3469 GN=7OMT PE=1 SV=1	S	Function unknown	unknown [Picea sitchensis]
c313513.graph_c0	46.06	20.06	48.53	54.25	68.13	48.99	0.00732584	0.962093	up	[P]	Inorganic ion transport and metabolism	Cellular Component: integral component of plasma membrane (GO:0005887);; Molecular Function: ammonium transmembrane transporter activity (GO:0008519);; Biological Process: methylammonium transport (GO:0015843);; Biological Process: nitrogen utilization (GO:0019740);; Biological Process: ammonium transmembrane transport (GO:0072488);;	K03320|0|fve:101312623|K03320 ammonium transporter, Amt family | (RefSeq) ammonium transporter 1 member 1	[P]	Inorganic ion transport and metabolism	Ammonium Transporter Family	Ammonium transporter 1 member 2 OS=Solanum lycopersicum OX=4081 GN=AMT1-2 PE=2 SV=1	P	Inorganic ion transport and metabolism	ammonium transporter 1.3 [Pinus pinaster]
c286913.graph_c0	9.2	9.52	8.85	2.4	4.25	5.72	0.00047749	-1.13355	down	[M]	Cell wall/membrane/envelope biogenesis	Biological Process: polysaccharide biosynthetic process (GO:0000271);; Cellular Component: Golgi apparatus (GO:0005794);; Molecular Function: transferase activity, transferring glycosyl groups (GO:0016757);;	--	--	--	Glycosyl transferase family 8	Probable galacturonosyltransferase-like 4 OS=Arabidopsis thaliana OX=3702 GN=GATL4 PE=2 SV=1	M	Cell wall/membrane/envelope biogenesis	probable galacturonosyltransferase-like 3 [Manihot esculenta]
c305156.graph_c0	2.63	4.92	2.69	1.07	0.33	0	0.00118386	-2.69656	down	[R]	General function prediction only	--	--	--	--	--	--	S	Function unknown	hypothetical protein CVT24_000132 [Panaeolus cyanescens]
c313395.graph_c0	6.91	5.32	8.34	8.19	13.97	9.23	0.00669042	0.963213	up	--	--	--	--	--	--	Protein of unknown function (DUF2921);; Protein of unknown function (DUF2921)	--	S	Function unknown	uncharacterized protein LOC105157560 [Sesamum indicum]
c297873.graph_c0	68.1	55.52	56.66	23.81	36.98	44.98	0.00229219	-0.740335	down	--	--	Cellular Component: integral component of membrane (GO:0016021);;	--	--	--	Protein of unknown function (DUF1218)	--	S	Function unknown	unknown [Picea sitchensis]
c229437.graph_c1	12.86	4.4	10.02	16.48	19.59	16.23	0.00739071	0.968118	up	--	--	--	--	--	--	C2H2-type zinc finger	Zinc finger protein 10 OS=Arabidopsis thaliana OX=3702 GN=ZFP10 PE=2 SV=1	S	Function unknown	probable transcriptional regulator RABBIT EARS [Cajanus cajan]
c305920.graph_c3	87.67	63.8	47.6	165.13	116.87	112.25	9.88032e-05	0.97123	up	--	--	Biological Process: protein peptidyl-prolyl isomerization (GO:0000413);; Molecular Function: peptidyl-prolyl cis-trans isomerase activity (GO:0003755);; Biological Process: protein folding (GO:0006457);; Cellular Component: membrane (GO:0016020);; Cellular Component: endoplasmic reticulum part (GO:0044432);;	--	--	--	Protein of unknown function, DUF617	Protein MIZU-KUSSEI 1 OS=Arabidopsis thaliana OX=3702 GN=MIZ1 PE=1 SV=1	S	Function unknown	hypothetical protein SELMODRAFT_167931 [Selaginella moellendorffii]
c290837.graph_c0	106.03	85.4	72.81	35.06	46.91	72.73	0.00364277	-0.752685	down	[R]	General function prediction only	Cellular Component: integral component of membrane (GO:0016021);;	--	--	--	Fasciclin domain	Fasciclin-like arabinogalactan protein 12 OS=Arabidopsis thaliana OX=3702 GN=FLA12 PE=2 SV=2	M	Cell wall/membrane/envelope biogenesis	arabinogalactan-like protein [Pinus taeda]
c310414.graph_c0	28.31	20.67	14.11	13.25	10.05	11.08	0.00571076	-0.916788	down	--	--	Cellular Component: membrane (GO:0016020);;	--	--	--	Thaumatin family	Pathogenesis-related protein OS=Juniperus ashei OX=13101 PE=1 SV=1	S	Function unknown	unknown [Picea sitchensis]
c309682.graph_c0	71.65	93.65	141.27	152.57	218.34	220.32	2.85594e-05	0.987024	up	--	--	--	--	[S]	Function unknown	PQ loop repeat	--	S	Function unknown	hypothetical protein AQUCO_00900004v1 [Aquilegia coerulea]
c288425.graph_c0	16.27	18.29	29	11.04	5.57	8.24	0.00534169	-1.32101	down	--	--	--	--	--	--	--	--	--	--	unknown [Picea sitchensis]
c307171.graph_c0	21.94	3.34	0.24	0.61	0.92	1.31	0.0026513	-3.12421	down	--	--	Molecular Function: peroxidase activity (GO:0004601);; Cellular Component: extracellular region (GO:0005576);; Biological Process: response to oxidative stress (GO:0006979);; Cellular Component: plant-type cell wall (GO:0009505);; Biological Process: plant-type cell wall organization (GO:0009664);; Molecular Function: heme binding (GO:0020037);; Biological Process: hydrogen peroxide catabolic pro…	K00430|2.01624e-143|pop:POPTR_0006s06890g|K00430 peroxidase [EC:1.11.1.7] | (RefSeq) POPTRDRAFT_560610; Peroxidase 25 precursor family protein	--	--	Peroxidase	Peroxidase 25 OS=Arabidopsis thaliana OX=3702 GN=PER25 PE=2 SV=2	G	Carbohydrate transport and metabolism	PREDICTED: peroxidase 25-like [Populus euphratica]
c288927.graph_c0	10.09	8.19	11.69	4.48	5.65	6.9	0.00303459	-0.787003	down	[T]	Signal transduction mechanisms	Molecular Function: ATP binding (GO:0005524);; Biological Process: response to wounding (GO:0009611);; Biological Process: response to salt stress (GO:0009651);; Biological Process: response to abscisic acid (GO:0009737);; Cellular Component: external side of plasma membrane (GO:0009897);; Biological Process: stem vascular tissue pattern formation (GO:0010222);; Biological Process: cotyledon vasc…	--	[Q]	Secondary metabolites biosynthesis, transport and catabolism	ABC-2 type transporter;; ABC transporter;; AAA domain, putative AbiEii toxin, Type IV TA system	ABC transporter G family member 11 OS=Arabidopsis thaliana OX=3702 GN=ABCG11 PE=1 SV=1	V	Defense mechanisms	ABC_tran domain-containing protein/ABC2_membrane domain-containing protein [Cephalotus follicularis]
c309365.graph_c1	608	184.26	529.13	886.88	954.65	745.45	0.0022354	0.999516	up	[G]	Carbohydrate transport and metabolism	Cellular Component: vacuole (GO:0005773);; Cellular Component: integral component of plasma membrane (GO:0005887);; Biological Process: water transport (GO:0006833);; Cellular Component: plasmodesma (GO:0009506);; Biological Process: cellular water homeostasis (GO:0009992);; Molecular Function: water channel activity (GO:0015250);; Molecular Function: glycerol channel activity (GO:0015254);; Biol…	K09872|2.89216e-37|egu:105059047|K09872 aquaporin PIP | (RefSeq) probable aquaporin PIP1-2	[G]	Carbohydrate transport and metabolism	--	Aquaporin PIP 1-3 OS=Oryza sativa subsp. japonica OX=39947 GN=PIP1-3 PE=2 SV=2	G	Carbohydrate transport and metabolism	aquaporin PIP1-3-like, partial [Olea europaea var. sylvestris]
c302894.graph_c0	10.74	4.61	7.57	17.07	15.14	12.7	0.00124042	1.00468	up	--	--	Biological Process: transcription, DNA-templated (GO:0006351);;	--	--	--	MYB-CC type transfactor, LHEQLE motif;; Myb-like DNA-binding domain	Protein PHR1-LIKE 2 OS=Arabidopsis thaliana OX=3702 GN=PHL2 PE=1 SV=1	K	Transcription	hypothetical protein 2_6130_01, partial [Pinus sylvestris]
c305845.graph_c0	80.86	29.42	56.79	131.42	132.33	80.32	0.00118731	1.01058	up	--	--	Cellular Component: membrane (GO:0016020);;	--	--	--	Protein of unknown function (DUF679)	Protein DMP2 OS=Arabidopsis thaliana OX=3702 GN=DMP2 PE=2 SV=1	S	Function unknown	PREDICTED: uncharacterized protein LOC104414940 [Eucalyptus grandis]
c311937.graph_c0	2.21	1.09	3.47	0.49	0.59	0.84	0.00135109	-1.77919	down	--	--	--	--	--	--	--	--	S	Function unknown	hypothetical protein AK830_g9720 [Neonectria ditissima]
c309091.graph_c1	84.14	230.13	183.12	54.51	69.5	87.14	0.000112134	-1.26067	down	[S]	Function unknown	Cellular Component: extracellular region (GO:0005576);;	K13449|4.7701e-49|thj:104803411|K13449 pathogenesis-related protein 1 | (RefSeq) pathogenesis-related leaf protein 6-like	[S]	Function unknown	Cysteine-rich secretory protein family	Pathogenesis-related protein 1A OS=Nicotiana tabacum OX=4097 PE=1 SV=1	S	Function unknown	unknown [Picea sitchensis]
c314140.graph_c0	33.61	9.73	28.72	41.81	67.55	34.14	0.00944827	1.01676	up	[T]	Signal transduction mechanisms	Molecular Function: calcium ion binding (GO:0005509);;	K13448|1.21134e-43|mdm:103411904|K13448 calcium-binding protein CML | (RefSeq) probable calcium-binding protein CML25	[T]	Signal transduction mechanisms	EF hand;; EF-hand domain pair;; EF-hand domain;; EF-hand domain pair;; EF hand	Probable calcium-binding protein CML10 OS=Oryza sativa subsp. japonica OX=39947 GN=CML10 PE=2 SV=1	DTZ	--	hypothetical protein 0_990_01, partial [Pinus radiata]
c302325.graph_c0	3.35	0.6	3.33	0.63	0.48	0.66	0.00479029	-1.99553	down	[O]	Posttranslational modification, protein turnover, chaperones	Molecular Function: peptidase activity (GO:0008233);;	--	[O]	Posttranslational modification, protein turnover, chaperones	Subtilase family	Subtilisin-like protease SBT2.6 OS=Arabidopsis thaliana OX=3702 GN=SBT2.6 PE=2 SV=1	O	Posttranslational modification, protein turnover, chaperones	putative endopeptidase K protein [Rutstroemia sp. NJR-2017a BVV2]
c311280.graph_c0	38.66	14.37	31.2	55.48	69.91	44.21	0.000626569	1.02575	up	[G]	Carbohydrate transport and metabolism	Cellular Component: membrane (GO:0016020);; Molecular Function: substrate-specific transmembrane transporter activity (GO:0022891);; Biological Process: single-organism transport (GO:0044765);; Biological Process: borate transport (GO:0046713);; Biological Process: transmembrane transport (GO:0055085);; Biological Process: organic substance transport (GO:0071702);;	K09874|1.06926e-59|cam:101497446|K09874 aquaporin NIP | (RefSeq) aquaporin NIP6-1-like	[G]	Carbohydrate transport and metabolism	Major intrinsic protein	Probable aquaporin NIP5-1 OS=Arabidopsis thaliana OX=3702 GN=NIP5-1 PE=2 SV=1	G	Carbohydrate transport and metabolism	aquaporin protein 10 [Camellia sinensis]
c289483.graph_c0	9.12	2.41	8.42	1.19	3.07	1.74	0.0063508	-1.70845	down	--	--	--	--	--	--	--	--	--	--	hypothetical protein AURANDRAFT_70608, partial [Aureococcus anophagefferens]
c280314.graph_c0	11.68	12.61	15.57	33.04	32.8	13.75	0.00361428	1.02728	up	--	--	--	--	--	--	--	--	--	--	unknown [Picea sitchensis]
c309940.graph_c0	0.66	1.47	0.99	0.25	0.1	0.39	0.00259565	-2.05168	down	--	--	Cellular Component: integral component of membrane (GO:0016021);;	--	--	--	Kelch motif;; Galactose oxidase, central domain;; Kelch motif	--	S	Function unknown	hypothetical protein AK830_g6509 [Neonectria ditissima]
c302766.graph_c0	13.62	3.05	13.63	3.03	4.7	2.78	0.0048706	-1.49708	down	[R]	General function prediction only	--	--	--	--	--	--	S	Function unknown	hypothetical protein RhiirC2_781570 [Rhizophagus irregularis]
c295894.graph_c0	84.2	76.45	71.2	26.83	35.32	55.19	0.000103662	-0.962415	down	[G]	Carbohydrate transport and metabolism	Molecular Function: chitinase activity (GO:0004568);; Biological Process: carbohydrate metabolic process (GO:0005975);; Biological Process: chitin catabolic process (GO:0006032);; Biological Process: cell wall macromolecule catabolic process (GO:0016998);;	--	[R]	General function prediction only	Chitinase class I	Chitinase-like protein 1 OS=Arabidopsis thaliana OX=3702 GN=CTL1 PE=1 SV=1	G	Carbohydrate transport and metabolism	unknown [Picea sitchensis]
c311121.graph_c0	51.52	20.44	34.13	76.91	60.11	77.89	0.000289757	1.02783	up	--	--	Molecular Function: aspartic-type endopeptidase activity (GO:0004190);; Biological Process: proteolysis (GO:0006508);; Cellular Component: integral component of membrane (GO:0016021);;	--	[O]	Posttranslational modification, protein turnover, chaperones	Xylanase inhibitor N-terminal;; Xylanase inhibitor C-terminal;; Eukaryotic aspartyl protease	Protein ASPARTIC PROTEASE IN GUARD CELL 2 OS=Arabidopsis thaliana OX=3702 GN=ASPG2 PE=2 SV=1	O	Posttranslational modification, protein turnover, chaperones	unknown [Picea sitchensis]
c299057.graph_c1	22.9	6.26	13.01	25.93	28.42	30.7	0.00746597	1.03401	up	--	--	--	--	--	--	Pollen proteins Ole e I like	--	--	--	hypothetical protein AMTR_s00072p00161190 [Amborella trichopoda]
c270270.graph_c0	20.86	29.97	39.44	12.66	10.11	11.74	3.80084e-05	-1.35764	down	[J]	Translation, ribosomal structure and biogenesis	--	K01166|4.7925e-103|egu:105034069|K01166 ribonuclease T2 [EC:3.1.27.1] | (RefSeq) extracellular ribonuclease LE-like	[A]	RNA processing and modification	Ribonuclease T2 family	Ribonuclease 1 OS=Arabidopsis thaliana OX=3702 GN=RNS1 PE=1 SV=1	S	Function unknown	extracellular ribonuclease LE-like [Manihot esculenta]
c311603.graph_c0	4.78	5.8	3.82	10.91	10.82	7.36	0.0065377	1.04487	up	--	--	--	--	--	--	--	--	S	Function unknown	hypothetical protein AXG93_2482s1020 [Marchantia polymorpha subsp. ruderalis]
c314049.graph_c0	3.97	7.48	0.83	1.43	0.58	0.38	0.00480593	-2.32051	down	--	--	--	--	--	--	VQ motif	--	--	--	--
c313487.graph_c0	24.2	8.02	12.52	21.49	31.28	38.13	0.00138757	1.04987	up	[T]	Signal transduction mechanisms	Molecular Function: binding (GO:0005488);; Molecular Function: kinase activity (GO:0016301);;	--	--	--	Legume lectin domain;; Protein kinase domain;; Protein tyrosine kinase	Probable L-type lectin-domain containing receptor kinase S.5 OS=Arabidopsis thaliana OX=3702 GN=LECRKS5 PE=2 SV=1	T	Signal transduction mechanisms	hypothetical protein AQUCO_00700974v1 [Aquilegia coerulea]
c301768.graph_c1	2.71	3.99	4.17	0.51	0.87	1.45	0.0033261	-1.91139	down	--	--	Molecular Function: DNA binding (GO:0003677);;	K09422|3.23644e-39|egu:105051841|K09422 myb proto-oncogene protein, plant | (RefSeq) myb-related protein 308-like	[K]	Transcription	Myb-like DNA-binding domain;; Myb-like DNA-binding domain	Myb-related protein 330 OS=Antirrhinum majus OX=4151 GN=MYB330 PE=2 SV=1	K	Transcription	R2R3-MYB transcription factor MYB16, partial [Picea glauca]
c303744.graph_c0	22.47	10.15	17.68	37.55	40.69	28.09	0.00190115	1.05171	up	[QV]	Secondary metabolites biosynthesis, transport and catabolism ;; Defense mechanisms	Molecular Function: monooxygenase activity (GO:0004497);; Molecular Function: iron ion binding (GO:0005506);; Cellular Component: membrane (GO:0016020);; Molecular Function: oxidoreductase activity, acting on paired donors, with incorporation or reduction of molecular oxygen (GO:0016705);; Molecular Function: heme binding (GO:0020037);; Biological Process: oxidation-reduction process (GO:0055114)…	--	[Q]	Secondary metabolites biosynthesis, transport and catabolism	Cytochrome P450	Cytochrome P450 750A1 OS=Pinus taeda OX=3352 GN=CYP750A1 PE=2 SV=1	Q	Secondary metabolites biosynthesis, transport and catabolism	unknown [Picea sitchensis]
c214712.graph_c0	30.48	8.17	21.78	2.64	5.69	2.25	0.0005215	-2.53124	down	--	--	Molecular Function: actin binding (GO:0003779);; Cellular Component: cytoskeleton (GO:0005856);; Cellular Component: cell cortex (GO:0005938);; Biological Process: actin filament polymerization (GO:0030041);; Biological Process: regulation of actin cytoskeleton organization (GO:0032956);; Biological Process: regulation of cellular component biogenesis (GO:0044087);; Biological Process: cellular l…	K05759|1.87824e-10|bdi:100846284|K05759 profilin | (RefSeq) profilin-2	[Z]	Cytoskeleton	Profilin	Profilin-3 OS=Ambrosia artemisiifolia OX=4212 GN=D03 PE=1 SV=1	O	Posttranslational modification, protein turnover, chaperones	hypothetical protein A4X03_g5849 [Tilletia caries]
c296838.graph_c0	99.06	40.55	93.2	158.19	195.7	120.58	0.000403113	1.05222	up	--	--	Biological Process: defense response (GO:0006952);; Biological Process: response to biotic stimulus (GO:0009607);;	--	--	--	Pathogenesis-related protein Bet v I family	Pathogenesis-related protein 1 OS=Asparagus officinalis OX=4686 GN=PR1 PE=2 SV=1	S	Function unknown	putative PR10 protein [Pinus monticola]
c286683.graph_c0	1.96	5.3	6.53	1.61	0.97	1.78	0.00204674	-1.68143	down	--	--	--	--	--	--	--	Transcriptional regulator STERILE APETALA OS=Arabidopsis thaliana OX=3702 GN=SAP PE=1 SV=1	K	Transcription	PREDICTED: transcriptional regulator STERILE APETALA [Nelumbo nucifera]
c314221.graph_c0	3.44	1.56	4.46	0.18	0.26	0.17	2.5907e-06	-3.8564	down	--	--	--	--	--	--	Ser-Thr-rich glycosyl-phosphatidyl-inositol-anchored membrane family	--	S	Function unknown	extracellular matrix protein [Stemphylium lycopersici]
c310306.graph_c0	3.5	1.05	3.63	0.52	0.88	1.18	0.00234783	-1.62576	down	[M]	Cell wall/membrane/envelope biogenesis	--	--	[T]	Signal transduction mechanisms	Protein tyrosine kinase;; Protein kinase domain	Probable serine/threonine-protein kinase SIS8 OS=Arabidopsis thaliana OX=3702 GN=SIS8 PE=1 SV=1	T	Signal transduction mechanisms	predicted protein [Hordeum vulgare subsp. vulgare]
c304520.graph_c0	9.52	10.31	7.18	17.88	19.89	17.73	0.000113235	1.05892	up	--	--	Molecular Function: protein phosphatase inhibitor activity (GO:0004864);; Molecular Function: receptor activity (GO:0004872);; Cellular Component: nucleus (GO:0005634);; Cellular Component: cytoplasm (GO:0005737);; Biological Process: abscisic acid-activated signaling pathway (GO:0009738);; Molecular Function: abscisic acid binding (GO:0010427);; Biological Process: regulation of protein serine/t…	K14496|9.36767e-65|smo:SELMODRAFT_117026|K14496 abscisic acid receptor PYR/PYL family | (RefSeq) hypothetical protein	--	--	Polyketide cyclase / dehydrase and lipid transport	Abscisic acid receptor PYL7 OS=Arabidopsis thaliana OX=3702 GN=PYL7 PE=1 SV=1	S	Function unknown	unknown [Picea sitchensis]
c301725.graph_c0	3.55	0.76	3.09	0.61	0.99	0.42	0.00337081	-1.91366	down	[S]	Function unknown	--	K05857|5.85847e-56|sly:100301922|K05857 phosphatidylinositol phospholipase C, delta [EC:3.1.4.11] | (RefSeq) PI-phospholipase C PLC2	[T]	Signal transduction mechanisms	Phosphatidylinositol-specific phospholipase C, X domain;; Phosphatidylinositol-specific phospholipase C, Y domain;; C2 domain;; Pentapeptide repeats (8 copies);; Phosphoinositide-specific phospholipase C, efhand-like;; EF hand;; EF-hand domain;; EF-hand domain pair;; Pentapeptide repeats (9 copies);; Cytoskeletal-regulatory complex EF hand	Phosphoinositide phospholipase C 8 OS=Arabidopsis thaliana OX=3702 GN=PLC8 PE=2 SV=1	S	Function unknown	PLC-like phosphodiesterase [Rhizophagus irregularis]
c294708.graph_c0	93.49	47.08	86.99	32.69	39.88	59.63	0.00762414	-0.760058	down	--	--	Cellular Component: extracellular region (GO:0005576);; Cellular Component: cell wall (GO:0005618);; Biological Process: plant-type cell wall organization (GO:0009664);; Cellular Component: membrane (GO:0016020);;	--	--	--	Pollen allergen	Expansin-A1 OS=Arabidopsis thaliana OX=3702 GN=EXPA1 PE=2 SV=1	G	Carbohydrate transport and metabolism	expansin A3 [Pinus radiata]
c311860.graph_c0	91.46	40.5	80.78	177.22	143.19	112.63	0.000199289	1.05929	up	[GEPR]	Carbohydrate transport and metabolism ;; Amino acid transport and metabolism ;; Inorganic ion transport and metabolism ;; General function prediction only	Molecular Function: inorganic phosphate transmembrane transporter activity (GO:0005315);; Biological Process: phosphate ion transport (GO:0006817);; Cellular Component: integral component of membrane (GO:0016021);; Biological Process: transmembrane transport (GO:0055085);;	K08176|0|tcc:TCM_004051|K08176 MFS transporter, PHS family, inorganic phosphate transporter | (RefSeq) Phosphate transporter 1,4	[P]	Inorganic ion transport and metabolism	Sugar (and other) transporter;; Major Facilitator Superfamily	Probable inorganic phosphate transporter 1-8 OS=Oryza sativa subsp. japonica OX=39947 GN=PHT1-8 PE=2 SV=1	G	Carbohydrate transport and metabolism	transmembrane protein 4 [Pinus massoniana]
c306081.graph_c0	32.83	22	35.55	10.49	17.11	14.54	0.00244147	-1.07632	down	[Z]	Cytoskeleton	Molecular Function: ATP binding (GO:0005524);;	K10355|1.05264e-152|zma:100284092|K10355 actin, other eukaryote | (RefSeq) TIDP3708, GRMZM2G047055, GRMZM2G152328; uncharacterized LOC100284092	[Z]	Cytoskeleton	Actin	Actin-11 OS=Arabidopsis thaliana OX=3702 GN=ACT11 PE=1 SV=1	Z	Cytoskeleton	actin, partial [Paulinella chromatophora]
c313545.graph_c0	20.66	13.42	11.02	53.1	15.71	24.49	0.00312466	1.07095	up	--	--	Cellular Component: plastid (GO:0009536);;	--	--	--	--	Uncharacterized protein ORF91 OS=Phalaenopsis aphrodite subsp. formosana OX=308872 PE=4 SV=1	S	Function unknown	hydrolase, partial [Mucor ambiguus]
c312323.graph_c0	4.21	0.96	3.95	0.72	1.89	0.25	0.00413273	-1.91695	down	--	--	Molecular Function: metal ion binding (GO:0046872);;	--	--	--	--	--	S	Function unknown	hypothetical protein AK830_g1757 [Neonectria ditissima]
c272961.graph_c0	82.45	46.06	41.83	14.66	21.16	32.4	3.58162e-05	-1.30071	down	[R]	General function prediction only	Molecular Function: pinoresinol reductase activity (GO:0010283);; Molecular Function: lariciresinol reductase activity (GO:0010284);; Molecular Function: hydrolase activity (GO:0016787);; Molecular Function: organic cyclic compound binding (GO:0097159);; Molecular Function: heterocyclic compound binding (GO:1901363);; Biological Process: (-)-pinoresinol catabolic process (GO:1902123);; Biological…	--	--	--	NmrA-like family;; NAD(P)H-binding;; NAD dependent epimerase/dehydratase family;; 3-beta hydroxysteroid dehydrogenase/isomerase family	Bifunctional pinoresinol-lariciresinol reductase 1 OS=Thuja plicata OX=3316 GN=PLR_Tp1 PE=1 SV=1	S	Function unknown	pinoresinol-lariciresinol reductase [Pinus pinaster]
c312318.graph_c0	2.42	1.68	3.22	0.54	0.62	1.08	0.000981461	-1.6701	down	--	--	--	--	--	--	--	--	S	Function unknown	predicted protein [[Nectria] haematococca mpVI 77-13-4]
c305315.graph_c0	9.19	3.83	5.27	16.32	10.8	10.49	0.00527264	1.07506	up	--	--	Cellular Component: extracellular region (GO:0005576);; Cellular Component: cell wall (GO:0005618);; Biological Process: plant-type cell wall organization (GO:0009664);; Cellular Component: membrane (GO:0016020);;	--	--	--	Pollen allergen;; Lytic transglycolase	Expansin-A2 OS=Oryza sativa subsp. japonica OX=39947 GN=EXPA2 PE=2 SV=2	G	Carbohydrate transport and metabolism	unknown [Picea sitchensis]
c301646.graph_c0	134.11	66.49	85.65	184.02	223.54	137.51	0.000149305	1.08023	up	--	--	--	--	--	--	ABA/WDS induced protein	--	--	--	ASR protein [Ginkgo biloba]
c311072.graph_c0	15.24	10.98	9.64	25.29	30.77	23.48	5.74315e-06	1.08374	up	[Q]	Secondary metabolites biosynthesis, transport and catabolism	Molecular Function: cellulase activity (GO:0008810);; Cellular Component: integral component of membrane (GO:0016021);; Biological Process: cellulose catabolic process (GO:0030245);;	--	--	--	Glycosyl hydrolase family 9	Endoglucanase 9 OS=Oryza sativa subsp. japonica OX=39947 GN=GLU1 PE=2 SV=1	U	Intracellular trafficking, secretion, and vesicular transport	unknown [Picea sitchensis]
c309908.graph_c0	1762.03	827.76	1504.41	2768.31	3411.81	2343.14	2.90577e-05	1.08729	up	--	--	--	--	--	--	Cupin	Putative germin-like protein subfamily 1 member 9 OS=Arabidopsis thaliana OX=3702 GN=At5g38910 PE=3 SV=1	--	--	hypothetical protein AXG93_2752s1500 [Marchantia polymorpha subsp. ruderalis]
c304350.graph_c0	27.11	17.41	24.14	12.89	5.45	10.08	0.000552279	-1.21633	down	[R]	General function prediction only	Molecular Function: pinoresinol reductase activity (GO:0010283);; Molecular Function: lariciresinol reductase activity (GO:0010284);; Biological Process: oxidation-reduction process (GO:0055114);; Biological Process: (-)-pinoresinol catabolic process (GO:1902123);; Biological Process: (+)-pinoresinol catabolic process (GO:1902125);; Biological Process: (-)-lariciresinol catabolic process (GO:1902…	--	--	--	NmrA-like family;; NAD(P)H-binding;; NAD dependent epimerase/dehydratase family;; Semialdehyde dehydrogenase, NAD binding domain	Bifunctional pinoresinol-lariciresinol reductase 2 OS=Thuja plicata OX=3316 GN=PLR_Tp2 PE=1 SV=1	S	Function unknown	pinoresinol-lariciresinol reductase TH2 [Tsuga heterophylla]
c304803.graph_c0	251.7	202.75	233.44	95.45	99.03	149.5	6.30375e-05	-0.85579	down	--	--	--	--	--	--	Gibberellin regulated protein	Protein GAST1 OS=Solanum lycopersicum OX=4081 GN=GAST1 PE=2 SV=1	S	Function unknown	protein GAST1 [Prunus persica]
c308630.graph_c0	5.28	7.68	4.29	0	0.65	0	2.10476e-07	-4.66794	down	--	--	--	--	--	--	--	--	S	Function unknown	hypothetical protein IQ07DRAFT_335931 [Pyrenochaeta sp. DS3sAY3a]
c309444.graph_c0	15.46	13.95	8.9	3.23	2.38	1.45	3.57851e-06	-2.29089	down	[O]	Posttranslational modification, protein turnover, chaperones	--	K01373|5.99811e-76|mus:103978532|K01373 cathepsin F [EC:3.4.22.41] | (RefSeq) cysteine proteinase 1-like	[O]	Posttranslational modification, protein turnover, chaperones	Papain family cysteine protease;; Cathepsin propeptide inhibitor domain (I29);; Peptidase C1-like family	Cysteine proteinase 1 OS=Zea mays OX=4577 GN=CCP1 PE=2 SV=1	O	Posttranslational modification, protein turnover, chaperones	PREDICTED: cysteine proteinase 1-like [Musa acuminata subsp. malaccensis]
c300080.graph_c0	7.63	6.78	6.06	3.76	1.47	2.83	0.00771432	-1.30992	down	--	--	Molecular Function: peroxidase activity (GO:0004601);; Molecular Function: binding (GO:0005488);; Biological Process: metabolic process (GO:0008152);; Cellular Component: plant-type cell wall (GO:0009505);; Biological Process: plant-type cell wall organization (GO:0009664);; Biological Process: response to stimulus (GO:0050896);;	K00430|5.62023e-139|tcc:TCM_015526|K00430 peroxidase [EC:1.11.1.7] | (RefSeq) Peroxidase 5	--	--	Peroxidase	Peroxidase 5 OS=Vitis vinifera OX=29760 GN=GSVIVT00037159001 PE=1 SV=2	G	Carbohydrate transport and metabolism	PREDICTED: peroxidase 5-like [Populus euphratica]
c310763.graph_c0	47.38	13.42	48.05	84.07	78.46	60.76	0.00221836	1.08775	up	[R]	General function prediction only	Molecular Function: zinc ion binding (GO:0008270);; Molecular Function: oxidoreductase activity (GO:0016491);; Biological Process: oxidation-reduction process (GO:0055114);;	K00121|5.79435e-80|smo:SELMODRAFT_236308|K00121 S-(hydroxymethyl)glutathione dehydrogenase / alcohol dehydrogenase [EC:1.1.1.284 1.1.1.1] | (RefSeq) hypothetical protein	[Q]	Secondary metabolites biosynthesis, transport and catabolism	Alcohol dehydrogenase GroES-like domain;; Zinc-binding dehydrogenase	Alcohol dehydrogenase-like 4 OS=Arabidopsis thaliana OX=3702 GN=At1g64710 PE=2 SV=1	C	Energy production and conversion	unknown [Picea sitchensis]
c310089.graph_c1	171.86	58.1	161.26	43.84	65.43	50.64	6.09801e-05	-0.999258	down	[Z]	Cytoskeleton	Molecular Function: ATP binding (GO:0005524);;	K10355|0|ppp:PHYPADRAFT_226658|K10355 actin, other eukaryote | (RefSeq) hypothetical protein	[Z]	Cytoskeleton	Actin	Actin OS=Gossypium hirsutum OX=3635 PE=3 SV=1	Z	Cytoskeleton	actin 4 [Picea abies]
c309754.graph_c0	8.01	3.83	6.05	12.74	14.71	9.84	0.00251573	1.08953	up	--	--	--	--	--	--	Helix-loop-helix DNA-binding domain	Transcription factor FER-LIKE IRON DEFICIENCY-INDUCED TRANSCRIPTION FACTOR OS=Arabidopsis thaliana OX=3702 GN=FIT PE=1 SV=1	K	Transcription	PREDICTED: transcription factor FER-LIKE IRON DEFICIENCY-INDUCED TRANSCRIPTION FACTOR-like [Tarenaya hassleriana]
c302609.graph_c0	54.55	21.54	58.01	74.15	141.58	78.02	0.00195591	1.10356	up	[Q]	Secondary metabolites biosynthesis, transport and catabolism	Molecular Function: oxidoreductase activity (GO:0016491);; Biological Process: oxidation-reduction process (GO:0055114);;	--	--	--	Taurine catabolism dioxygenase TauD, TfdA family	Clavaminate synthase-like protein At3g21360 OS=Arabidopsis thaliana OX=3702 GN=At3g21360 PE=1 SV=1	S	Function unknown	unknown [Picea sitchensis]
c265514.graph_c0	47.06	8.44	35.76	9.46	9.72	8.72	0.00153158	-1.69239	down	--	--	--	--	--	--	Plexin repeat	--	--	--	--
c303309.graph_c0	0.78	0.53	1.31	0.24	0.27	0.18	0.00408522	-1.8964	down	--	--	--	--	--	--	--	--	S	Function unknown	hypothetical protein AK830_g10859 [Neonectria ditissima]
c309296.graph_c0	20.12	51.45	19.5	8.7	13.31	6.2	0.00111993	-1.55065	down	--	--	Biological Process: metabolic process (GO:0008152);; Molecular Function: UDP-glucosyltransferase activity (GO:0035251);;	--	[GC]	--	--	UDP-glycosyltransferase 79B30 OS=Glycine max OX=3847 GN=FG3 PE=1 SV=2	S	Function unknown	unknown [Picea sitchensis]
c310642.graph_c1	3.13	2.29	2.75	6.31	4.74	6.14	0.000880615	1.10558	up	--	--	--	--	[R]	General function prediction only	Domain of unknown function (DUF4283)	--	S	Function unknown	uncharacterized protein At4g02000-like [Quercus suber]
c301818.graph_c0	5.63	2.89	4.88	10.02	9.76	8.56	0.00290093	1.10742	up	[E]	Amino acid transport and metabolism	Cellular Component: cytoplasm (GO:0005737);; Biological Process: polyamine biosynthetic process (GO:0006596);; Molecular Function: thermospermine synthase activity (GO:0010487);;	K18787|0|nnu:104611903|K18787 thermospermine synthase [EC:2.5.1.79] | (RefSeq) thermospermine synthase ACAULIS5-like	[E]	Amino acid transport and metabolism	Spermine/spermidine synthase domain;; Spermidine synthase tetramerisation domain	Thermospermine synthase ACAULIS5 OS=Arabidopsis thaliana OX=3702 GN=ACL5 PE=1 SV=1	E	Amino acid transport and metabolism	Spermidine/spermine synthases family [Macleaya cordata]
c288043.graph_c1	13.38	32.35	28.87	11.07	2.21	13.27	0.0029704	-1.56042	down	--	--	Molecular Function: DNA binding (GO:0003677);;	--	--	--	Domain of unknown function (DUF296)	AT-hook motif nuclear-localized protein 20 OS=Arabidopsis thaliana OX=3702 GN=AHL20 PE=2 SV=1	S	Function unknown	protein of unknown function DUF296 [Macleaya cordata]
c213869.graph_c0	37.11	32.89	12.22	6.36	6.03	9.62	0.00315328	-1.89471	down	--	--	Molecular Function: chitinase activity (GO:0004568);; Cellular Component: extracellular region (GO:0005576);; Biological Process: carbohydrate metabolic process (GO:0005975);; Biological Process: chitin catabolic process (GO:0006032);; Molecular Function: chitin binding (GO:0008061);;	--	--	--	--	Chitinase 2 OS=Tulipa bakeri OX=110455 PE=1 SV=1	G	Carbohydrate transport and metabolism	unknown [Picea sitchensis]
c281948.graph_c0	38.01	6.87	31.73	41.93	68.87	43.73	0.00973014	1.11145	up	--	--	--	--	--	--	Probable lipid transfer	Lipid transfer-like protein VAS OS=Arabidopsis thaliana OX=3702 GN=VAS PE=2 SV=1	S	Function unknown	PREDICTED: lipid transfer-like protein VAS [Cucumis sativus]
c310589.graph_c0	31.66	93.18	35.42	21.99	18.03	26.97	0.000340066	-1.47243	down	--	--	Biological Process: regulation of transcription, DNA-templated (GO:0006355);;	--	--	--	Lateral organ boundaries (LOB) domain	LOB domain-containing protein 41 OS=Arabidopsis thaliana OX=3702 GN=LBD41 PE=2 SV=1	S	Function unknown	LOB domain-containing protein 41-like [Trifolium pratense]
c279990.graph_c0	26.17	14.3	18.89	8.48	10.84	12.26	0.00241547	-0.883984	down	[P]	Inorganic ion transport and metabolism	Molecular Function: superoxide dismutase activity (GO:0004784);; Cellular Component: plastid (GO:0009536);; Biological Process: removal of superoxide radicals (GO:0019430);; Molecular Function: metal ion binding (GO:0046872);; Biological Process: oxidation-reduction process (GO:0055114);;	K04564|2.07185e-92|spen:107023578|K04564 superoxide dismutase, Fe-Mn family [EC:1.15.1.1] | (RefSeq) superoxide dismutase [Fe], chloroplastic	[P]	Inorganic ion transport and metabolism	Iron/manganese superoxide dismutases, C-terminal domain;; Iron/manganese superoxide dismutases, alpha-hairpin domain	Superoxide dismutase [Fe], chloroplastic (Fragment) OS=Nicotiana plumbaginifolia OX=4092 GN=SODB PE=2 SV=1	P	Inorganic ion transport and metabolism	iron superoxide dismutase [Pinus pinaster]
c309163.graph_c1	36.65	17.07	24.72	87.9	33.77	41.86	0.00874873	1.12279	up	--	--	Cellular Component: integral component of membrane (GO:0016021);;	--	--	--	--	--	S	Function unknown	hypothetical protein M569_00222, partial [Genlisea aurea]
c298604.graph_c0	1.24	1.18	2.22	0	0	0.28	2.48258e-05	-3.90706	down	--	--	--	--	--	--	--	--	--	--	hypothetical protein AK830_g2070 [Neonectria ditissima]
c286432.graph_c0	12.75	13.64	6.07	2.89	2.62	5.36	0.00865263	-1.55341	down	--	--	--	--	--	--	--	--	--	--	PREDICTED: uncharacterized protein LOC103979335 [Musa acuminata subsp. malaccensis]
c291663.graph_c0	6.92	2.76	5.71	0.8	2.95	1.15	0.00882188	-1.63243	down	--	--	Cellular Component: actin cytoskeleton (GO:0015629);; Biological Process: actin cytoskeleton organization (GO:0030036);;	K05758|1.20805e-47|ppp:PHYPADRAFT_120950|K05758 actin related protein 2/3 complex, subunit 2 | (RefSeq) hypothetical protein	[Z]	Cytoskeleton	Arp2/3 complex, 34 kD subunit p34-Arc	Actin-related protein 2/3 complex subunit 2A OS=Arabidopsis thaliana OX=3702 GN=ARPC2A PE=1 SV=1	S	Function unknown	hypothetical protein SPPG_00224 [Spizellomyces punctatus DAOM BR117]
c264420.graph_c0	3.62	3.88	5.36	10.14	9.29	8.45	9.45956e-05	1.13572	up	--	--	--	--	--	--	PDDEXK-like family of unknown function	--	S	Function unknown	unknown [Picea sitchensis]
c310854.graph_c0	63.98	15.86	31.73	99.27	86.19	52.2	0.00661845	1.13926	up	--	--	Molecular Function: catalytic activity (GO:0003824);;	K20888|2.53731e-61|ppp:PHYPADRAFT_112772|K20888 xyloglucan galactosyltransferase MUR3 [EC:2.4.1.-] | (RefSeq) hypothetical protein	[GMW]	--	Exostosin family	Probable xyloglucan galactosyltransferase GT11 OS=Arabidopsis thaliana OX=3702 GN=GT11 PE=2 SV=1	S	Function unknown	predicted protein [Physcomitrella patens]
c304847.graph_c0	16.38	9.62	4.15	2.43	4.1	4.78	0.00800658	-1.39675	down	--	--	--	--	--	--	Lateral organ boundaries (LOB) domain	LOB domain-containing protein 11 OS=Arabidopsis thaliana OX=3702 GN=LBD11 PE=2 SV=2	S	Function unknown	PREDICTED: LOB domain-containing protein 1-like [Juglans regia]
c309411.graph_c0	52.46	12.8	41.31	60.54	122.56	43.06	0.00745067	1.14028	up	[R]	General function prediction only	Molecular Function: zinc ion binding (GO:0008270);; Molecular Function: oxidoreductase activity (GO:0016491);; Biological Process: oxidation-reduction process (GO:0055114);;	K00001|1.37215e-179|egu:105033106|K00001 alcohol dehydrogenase [EC:1.1.1.1] | (RefSeq) alcohol dehydrogenase-like 3	[Q]	Secondary metabolites biosynthesis, transport and catabolism	Alcohol dehydrogenase GroES-like domain;; Zinc-binding dehydrogenase	Alcohol dehydrogenase-like 3 OS=Arabidopsis thaliana OX=3702 GN=At1g32780 PE=2 SV=1	C	Energy production and conversion	unknown [Picea sitchensis]
c309417.graph_c1	24.05	9.01	15.55	39.2	28.95	37.23	0.000814079	1.14187	up	--	--	Biological Process: metabolic process (GO:0008152);; Molecular Function: transferase activity, transferring hexosyl groups (GO:0016758);;	--	[GC]	--	--	UDP-glycosyltransferase 86A2 OS=Arabidopsis thaliana OX=3702 GN=UGT86A2 PE=2 SV=1	S	Function unknown	unknown [Picea sitchensis]
c305132.graph_c0	0.63	0.93	0.53	0.23	0.09	0.09	0.00203613	-2.30217	down	--	--	Cellular Component: integral component of membrane (GO:0016021);;	--	--	--	--	--	S	Function unknown	hypothetical protein AK830_g10929 [Neonectria ditissima]
c299010.graph_c0	8.21	14.96	13.29	7.95	7.8	6.04	0.00454024	-0.733135	down	[HR]	Coenzyme transport and metabolism ;; General function prediction only	Cellular Component: Golgi apparatus (GO:0005794);; Biological Process: sucrose metabolic process (GO:0005985);; Molecular Function: sucrose synthase activity (GO:0016157);; Molecular Function: sucrose-phosphate synthase activity (GO:0046524);;	K00696|0|atr:18447493|K00696 sucrose-phosphate synthase [EC:2.4.1.14] | (RefSeq) probable sucrose-phosphate synthase 3	[M]	Cell wall/membrane/envelope biogenesis	Glycosyl transferases group 1;; Glycosyl transferases group 1;; Sucrose-6F-phosphate phosphohydrolase;; Sucrose synthase	Probable sucrose-phosphate synthase 2 OS=Craterostigma plantagineum OX=4153 GN=SPS2 PE=2 SV=1	M	Cell wall/membrane/envelope biogenesis	probable sucrose-phosphate synthase 3 [Amborella trichopoda]
c302304.graph_c0	0.74	0.57	0.96	0.19	0.15	0.1	0.00110767	-2.2703	down	[G]	Carbohydrate transport and metabolism	Biological Process: polysaccharide catabolic process (GO:0000272);; Molecular Function: glucan 1,4-alpha-glucosidase activity (GO:0004339);; Molecular Function: starch binding (GO:2001070);;	K01178|1.14231e-34|gsl:Gasu_25520|K01178 glucoamylase [EC:3.2.1.3] | (RefSeq) alpha-glucosidase	--	--	Glycosyl hydrolases family 15;; Starch binding domain	Phosphoglucan, water dikinase, chloroplastic OS=Arabidopsis thaliana OX=3702 GN=GWD3 PE=1 SV=1	G	Carbohydrate transport and metabolism	Glucoamylase [Neonectria ditissima]
c312283.graph_c0	210.93	245.67	193.04	156.17	160.66	141.4	0.00144252	-0.607102	down	[G]	Carbohydrate transport and metabolism	Molecular Function: alpha-amylase activity (GO:0004556);; Molecular Function: calcium ion binding (GO:0005509);; Biological Process: carbohydrate metabolic process (GO:0005975);;	K01176|1.22308e-180|smo:SELMODRAFT_119619|K01176 alpha-amylase [EC:3.2.1.1] | (RefSeq) hypothetical protein	[G]	Carbohydrate transport and metabolism	Alpha-amylase C-terminal beta-sheet domain;; Alpha amylase, catalytic domain;; Glycosyl hydrolase family 70	Alpha-amylase isozyme 3B OS=Oryza sativa subsp. japonica OX=39947 GN=AMY1.6 PE=2 SV=1	G	Carbohydrate transport and metabolism	unknown [Picea sitchensis]
c215911.graph_c0	1.25	2.18	1.14	0.07	0.07	0.3	1.843e-05	-3.31285	down	--	--	--	--	--	--	--	--	S	Function unknown	hypothetical protein H072_4800 [Dactylellina haptotyla CBS 200.50]
c303915.graph_c2	2.24	3.55	1.43	0.79	0.63	0.68	0.0067732	-1.74898	down	--	--	Molecular Function: methyltransferase activity (GO:0008168);; Cellular Component: endomembrane system (GO:0012505);; Cellular Component: membrane (GO:0016020);; Cellular Component: intracellular membrane-bounded organelle (GO:0043231);; Cellular Component: cytoplasmic part (GO:0044444);; Cellular Component: intracellular organelle part (GO:0044446);;	--	--	--	Putative S-adenosyl-L-methionine-dependent methyltransferase	Probable methyltransferase PMT17 OS=Arabidopsis thaliana OX=3702 GN=At4g10440 PE=3 SV=1	S	Function unknown	probable methyltransferase PMT17 [Asparagus officinalis]
c312434.graph_c0	44.06	18	36.34	67.14	110.5	37.21	0.00141288	1.14572	up	[C]	Energy production and conversion	Molecular Function: oxidoreductase activity (GO:0016491);;	--	[V]	Defense mechanisms	FAD binding domain;; D-arabinono-1,4-lactone oxidase	L-gulonolactone oxidase 5 OS=Arabidopsis thaliana OX=3702 GN=GULLO5 PE=1 SV=1	C	Energy production and conversion	L-gulonolactone oxidase 2 isoform X1 [Amborella trichopoda]
c269505.graph_c0	2.57	1.49	2.36	5.55	5.05	3.27	0.00619119	1.14658	up	--	--	Molecular Function: adenosylmethionine decarboxylase activity (GO:0004014);; Cellular Component: cytosol (GO:0005829);; Biological Process: spermine biosynthetic process (GO:0006597);; Biological Process: intra-Golgi vesicle-mediated transport (GO:0006891);; Biological Process: spermidine biosynthetic process (GO:0008295);; Cellular Component: Golgi transport complex (GO:0017119);;	K01611|5.46507e-124|ppp:PHYPADRAFT_192806|K01611 S-adenosylmethionine decarboxylase [EC:4.1.1.50] | (RefSeq) hypothetical protein	[T]	Signal transduction mechanisms	Adenosylmethionine decarboxylase	S-adenosylmethionine decarboxylase proenzyme OS=Vicia faba OX=3906 GN=SAMDC PE=2 SV=1	E	Amino acid transport and metabolism	hypothetical protein AXG93_436s1300 [Marchantia polymorpha subsp. ruderalis]
c283915.graph_c0	5.35	1.45	5.6	0.97	1.09	1.33	0.00482893	-1.83537	down	[S]	Function unknown	--	--	--	--	Pregnancy-associated plasma protein-A	--	S	Function unknown	hypothetical protein PENANT_c104G07427 [Penicillium antarcticum]
c297685.graph_c0	18.04	5.65	18.31	2.53	7.06	6.8	0.00565294	-1.3366	down	--	--	Biological Process: polyamine biosynthetic process (GO:0006596);; Molecular Function: lyase activity (GO:0016829);; Biological Process: ammonium ion metabolic process (GO:0097164);;	K01611|2.30581e-71|mus:103985356|K01611 S-adenosylmethionine decarboxylase [EC:4.1.1.50] | (RefSeq) S-adenosylmethionine decarboxylase proenzyme-like	[T]	Signal transduction mechanisms	Adenosylmethionine decarboxylase	S-adenosylmethionine decarboxylase proenzyme OS=Hordeum chilense OX=15565 GN=SAMDC PE=2 SV=1	E	Amino acid transport and metabolism	S-adenosylmethionine decarboxylase proenzyme, putative [Phytophthora infestans T30-4]
c299999.graph_c0	9.72	7.29	7.1	15.1	18.13	20.49	0.00194838	1.15017	up	[QV]	Secondary metabolites biosynthesis, transport and catabolism ;; Defense mechanisms	Molecular Function: iron ion binding (GO:0005506);; Cellular Component: integral component of membrane (GO:0016021);; Molecular Function: flavonoid 3'-monooxygenase activity (GO:0016711);; Molecular Function: heme binding (GO:0020037);; Biological Process: oxidation-reduction process (GO:0055114);;	K05280|1.16246e-89|pxb:103930751|K05280 flavonoid 3'-monooxygenase [EC:1.14.13.21] | (RefSeq) flavonoid 3'-monooxygenase	[Q]	Secondary metabolites biosynthesis, transport and catabolism	Cytochrome P450	Flavonoid 3&apos;-monooxygenase OS=Arabidopsis thaliana OX=3702 GN=CYP75B1 PE=1 SV=1	Q	Secondary metabolites biosynthesis, transport and catabolism	unknown [Picea sitchensis]
c307010.graph_c4	18.88	5.07	9.96	27.59	20.56	25.57	0.00885021	1.15944	up	--	--	Biological Process: metabolic process (GO:0008152);; Molecular Function: transferase activity, transferring hexosyl groups (GO:0016758);;	--	[GC]	--	UDP-glucoronosyl and UDP-glucosyl transferase	UDP-glycosyltransferase 84A2 OS=Arabidopsis thaliana OX=3702 GN=UGT84A2 PE=1 SV=1	S	Function unknown	unknown [Picea sitchensis]
c312942.graph_c0	31.34	9.1	18.58	38.98	48.2	40.09	0.000559855	1.1602	up	[T]	Signal transduction mechanisms	Molecular Function: hydrolase activity (GO:0016787);;	--	[G]	Carbohydrate transport and metabolism	Calcineurin-like phosphoesterase;; Iron/zinc purple acid phosphatase-like protein C	Purple acid phosphatase 15 OS=Arabidopsis thaliana OX=3702 GN=PAP15 PE=1 SV=1	S	Function unknown	PREDICTED: purple acid phosphatase 23 isoform X1 [Nelumbo nucifera]
c288068.graph_c0	47.44	32.53	28.14	12.43	10.36	13.02	0.00336409	-1.59083	down	--	--	Molecular Function: monooxygenase activity (GO:0004497);; Molecular Function: iron ion binding (GO:0005506);; Cellular Component: integral component of membrane (GO:0016021);; Molecular Function: oxidoreductase activity, acting on paired donors, with incorporation or reduction of molecular oxygen (GO:0016705);; Molecular Function: heme binding (GO:0020037);; Biological Process: oxidation-reductio…	--	[Q]	Secondary metabolites biosynthesis, transport and catabolism	Cytochrome P450	Cytochrome P450 71A1 OS=Persea americana OX=3435 GN=CYP71A1 PE=1 SV=2	Q	Secondary metabolites biosynthesis, transport and catabolism	unknown [Picea sitchensis]
c306102.graph_c0	5.06	3.95	3.34	0.82	1.98	0.93	0.00327999	-1.70111	down	--	--	--	--	--	--	Ser-Thr-rich glycosyl-phosphatidyl-inositol-anchored membrane family	--	S	Function unknown	hypothetical protein AK830_g4980 [Neonectria ditissima]
c303228.graph_c0	133.73	38.04	22.54	24.12	31.68	22.17	0.00589732	-1.28827	down	[S]	Function unknown	--	--	--	--	Uncharacterized protein conserved in bacteria (DUF2236)	--	S	Function unknown	predicted protein [Physcomitrella patens]
c311838.graph_c1	12.02	8.2	10.46	6.65	6.83	5.51	0.00811819	-0.65658	down	[P]	Inorganic ion transport and metabolism	Molecular Function: N,N-dimethylaniline monooxygenase activity (GO:0004499);; Cellular Component: integral component of membrane (GO:0016021);; Molecular Function: flavin adenine dinucleotide binding (GO:0050660);; Molecular Function: NADP binding (GO:0050661);; Biological Process: oxidation-reduction process (GO:0055114);;	--	[Q]	Secondary metabolites biosynthesis, transport and catabolism	Flavin-binding monooxygenase-like;; Pyridine nucleotide-disulphide oxidoreductase;; Pyridine nucleotide-disulphide oxidoreductase;; L-lysine 6-monooxygenase (NADPH-requiring);; FAD-NAD(P)-binding;; Zinc finger, C2H2 type	Putative flavin-containing monooxygenase 2 OS=Arabidopsis thaliana OX=3702 GN=FMO2 PE=3 SV=2	P	Inorganic ion transport and metabolism	predicted protein [[Nectria] haematococca mpVI 77-13-4]
c303744.graph_c2	31.5	7.87	22.13	51.53	47.37	36.47	0.00415678	1.16311	up	--	--	Molecular Function: monooxygenase activity (GO:0004497);; Molecular Function: iron ion binding (GO:0005506);; Cellular Component: integral component of membrane (GO:0016021);; Molecular Function: oxidoreductase activity, acting on paired donors, with incorporation or reduction of molecular oxygen (GO:0016705);; Molecular Function: heme binding (GO:0020037);; Biological Process: oxidation-reductio…	--	[Q]	Secondary metabolites biosynthesis, transport and catabolism	Cytochrome P450	Cytochrome P450 750A1 OS=Pinus taeda OX=3352 GN=CYP750A1 PE=2 SV=1	Q	Secondary metabolites biosynthesis, transport and catabolism	RecName: Full=Cytochrome P450 750A1; AltName: Full=Cytochrome P450 CYPC
c289833.graph_c0	98.8	44.59	48.03	33.46	28.41	40.1	0.00215965	-0.879524	down	[Q]	Secondary metabolites biosynthesis, transport and catabolism	Molecular Function: oxidoreductase activity (GO:0016491);; Molecular Function: metal ion binding (GO:0046872);; Biological Process: oxidation-reduction process (GO:0055114);;	K05933|1e-119|nnu:104605834|K05933 aminocyclopropanecarboxylate oxidase [EC:1.14.17.4] | (RefSeq) 1-aminocyclopropane-1-carboxylate oxidase 5	[QR]	--	2OG-Fe(II) oxygenase superfamily;; non-haem dioxygenase in morphine synthesis N-terminal	1-aminocyclopropane-1-carboxylate oxidase OS=Musa acuminata OX=4641 GN=MAO1B PE=3 SV=1	S	Function unknown	acc oxidase [Pinus pinaster]
c312970.graph_c0	2741.17	1351.78	1280.46	5852.09	2289.12	3598.97	0.000727033	1.166	up	--	--	--	--	--	--	--	--	S	Function unknown	PREDICTED: uncharacterized protein LOC108866852, partial [Pyrus x bretschneideri]
c291208.graph_c0	14.72	11.12	13.35	5.26	3.21	7.72	0.000736897	-1.24554	down	--	--	--	--	--	--	--	--	--	--	unknown [Picea sitchensis]
c307605.graph_c0	9.15	2.78	9.6	15.37	18.56	13.81	0.00147595	1.17149	up	--	--	--	--	--	--	WRKY DNA -binding domain	Probable WRKY transcription factor 35 OS=Arabidopsis thaliana OX=3702 GN=WRKY35 PE=2 SV=1	K	Transcription	PREDICTED: probable WRKY transcription factor 14 [Ziziphus jujuba]
c305299.graph_c1	7.65	6.12	4.97	0.78	3.38	0.78	0.000866014	-1.78926	down	--	--	--	K02938|9.0961e-25|atr:18437636|K02938 large subunit ribosomal protein L8e | (RefSeq) 60S ribosomal protein L8-3	[J]	Translation, ribosomal structure and biogenesis	Ubiquitin family	60S ribosomal protein L8 OS=Solanum lycopersicum OX=4081 GN=RPL8 PE=2 SV=1	J	Translation, ribosomal structure and biogenesis	unknown [Picea sitchensis]
c312606.graph_c0	0.87	0.78	0.6	0.15	0.24	0.24	0.00653886	-1.78989	down	[G]	Carbohydrate transport and metabolism	Molecular Function: alpha-amylase activity (GO:0004556);; Biological Process: carbohydrate metabolic process (GO:0005975);; Cellular Component: membrane (GO:0016020);; Molecular Function: cation binding (GO:0043169);;	--	[G]	Carbohydrate transport and metabolism	Alpha amylase, catalytic domain;; Carbohydrate/starch-binding module (family 21)	--	G	Carbohydrate transport and metabolism	hypothetical protein FOXG_04689 [Fusarium oxysporum f. sp. lycopersici 4287]
c304669.graph_c0	31.17	21.13	42.49	60.36	92.34	59.61	2.79243e-05	1.18128	up	--	--	Biological Process: flavonoid biosynthetic process (GO:0009813);; Cellular Component: intracellular membrane-bounded organelle (GO:0043231);; Biological Process: flavonoid glucuronidation (GO:0052696);; Molecular Function: quercetin 3-O-glucosyltransferase activity (GO:0080043);; Molecular Function: quercetin 7-O-glucosyltransferase activity (GO:0080044);;	K08237|2.09402e-64|vra:106754149|K08237 hydroquinone glucosyltransferase [EC:2.4.1.218] | (RefSeq) hydroquinone glucosyltransferase	[GC]	--	UDP-glucoronosyl and UDP-glucosyl transferase	Hydroquinone glucosyltransferase OS=Rauvolfia serpentina OX=4060 GN=AS PE=1 SV=1	S	Function unknown	UDP-glycosyltransferase UGT5 [Picea glauca]
c289728.graph_c0	61.12	67.86	68.65	33.97	37.37	53.76	0.00193106	-0.655131	down	[G]	Carbohydrate transport and metabolism	Molecular Function: polygalacturonase activity (GO:0004650);; Cellular Component: extracellular region (GO:0005576);; Biological Process: carbohydrate metabolic process (GO:0005975);; Biological Process: cell wall organization (GO:0071555);;	--	--	--	Glycosyl hydrolases family 28;; Pectate lyase superfamily protein;; Right handed beta helix region	Probable polygalacturonase At1g80170 OS=Arabidopsis thaliana OX=3702 GN=At1g80170 PE=1 SV=1	M	Cell wall/membrane/envelope biogenesis	unknown [Picea sitchensis]
c303634.graph_c0	7.1	9.15	5.89	2.1	2.52	2.42	0.00189625	-1.64359	down	--	--	--	--	--	--	--	Protein POLLENLESS 3 OS=Arabidopsis thaliana OX=3702 GN=MS5 PE=2 SV=2	S	Function unknown	PREDICTED: protein SULFUR DEFICIENCY-INDUCED 2 isoform X2 [Vitis vinifera]
c264899.graph_c0	34.45	6.81	21.85	40.97	59.12	42.75	0.00962919	1.18354	up	--	--	Molecular Function: transporter activity (GO:0005215);; Biological Process: water transport (GO:0006833);; Biological Process: response to auxin (GO:0009733);; Biological Process: response to cytokinin (GO:0009735);; Cellular Component: integral component of membrane (GO:0016021);;	K09872|2.19422e-13|atr:18995778|K09872 aquaporin PIP | (RefSeq) probable aquaporin PIP2-2	[G]	Carbohydrate transport and metabolism	--	Probable aquaporin PIP2-1 OS=Oryza sativa subsp. japonica OX=39947 GN=PIP2-1 PE=2 SV=1	G	Carbohydrate transport and metabolism	hypothetical protein CL3471Contig1_03, partial [Pinus radiata]
c306748.graph_c1	188.88	144.88	203.3	105.1	92.48	118.25	0.00028761	-0.722954	down	[G]	Carbohydrate transport and metabolism	Molecular Function: cellulase activity (GO:0008810);; Biological Process: cellulose catabolic process (GO:0030245);;	--	--	--	Glycosyl hydrolase family 9	Endoglucanase 17 OS=Arabidopsis thaliana OX=3702 GN=At4g02290 PE=2 SV=1	G	Carbohydrate transport and metabolism	endo-beta-1,4-glucanase [Pinus radiata]
c309585.graph_c2	25.06	31.05	21.65	6.72	5.1	17.68	0.00501694	-1.30614	down	[DPM]	Cell cycle control, cell division, chromosome partitioning ;; Inorganic ion transport and metabolism ;; Cell wall/membrane/envelope biogenesis	Molecular Function: copper ion binding (GO:0005507);; Cellular Component: membrane (GO:0016020);; Biological Process: lignin catabolic process (GO:0046274);; Cellular Component: apoplast (GO:0048046);; Molecular Function: hydroquinone:oxygen oxidoreductase activity (GO:0052716);; Biological Process: oxidation-reduction process (GO:0055114);;	K05909|9.91293e-109|atr:18423467|K05909 laccase [EC:1.10.3.2] | (RefSeq) laccase-12	[Q]	Secondary metabolites biosynthesis, transport and catabolism	Multicopper oxidase	Laccase-12 OS=Arabidopsis thaliana OX=3702 GN=LAC12 PE=2 SV=1	Q	Secondary metabolites biosynthesis, transport and catabolism	laccase-like multicopper oxidase 100, partial [Pinus taeda]
c306929.graph_c0	0.78	1.33	2.89	0.45	0.42	0.42	0.00603263	-1.90946	down	[E]	Amino acid transport and metabolism	Biological Process: carboxylic acid metabolic process (GO:0019752);; Molecular Function: transferase activity, transferring acyl groups, acyl groups converted into alkyl on transfer (GO:0046912);;	K01649|8.00935e-27|thj:104809691|K01649 2-isopropylmalate synthase [EC:2.3.3.13] | (RefSeq) 2-isopropylmalate synthase 1, chloroplastic-like	[E]	Amino acid transport and metabolism	HMGL-like	Methylthioalkylmalate synthase 1, chloroplastic OS=Arabidopsis thaliana OX=3702 GN=MAM1 PE=1 SV=1	E	Amino acid transport and metabolism	homocitrate synthase [Purpureocillium lilacinum]
c312868.graph_c1	9.8	15.98	20.08	5.74	5.52	4.45	4.40353e-05	-1.58076	down	[K]	Transcription	Molecular Function: kinase activity (GO:0016301);;	--	--	--	Protein tyrosine kinase;; Protein kinase domain;; Leucine rich repeat;; Leucine Rich repeats (2 copies);; Leucine Rich Repeat;; Leucine rich repeat N-terminal domain	Probable leucine-rich repeat receptor-like protein kinase At5g49770 OS=Arabidopsis thaliana OX=3702 GN=At5g49770 PE=2 SV=1	T	Signal transduction mechanisms	probable leucine-rich repeat receptor-like protein kinase At5g49770 [Amborella trichopoda]
c306563.graph_c0	23.23	7.48	20	33.61	39.61	37.35	0.000193216	1.18423	up	--	--	--	--	[U]	Intracellular trafficking, secretion, and vesicular transport	Endonuclease/Exonuclease/phosphatase family	Type I inositol polyphosphate 5-phosphatase 4 OS=Arabidopsis thaliana OX=3702 GN=IP5P4 PE=2 SV=1	T	Signal transduction mechanisms	PREDICTED: type I inositol polyphosphate 5-phosphatase 4-like [Gossypium arboreum]
c308454.graph_c0	5.1	7.77	24.38	0.22	0.11	1.07	6.11173e-09	-4.61464	down	--	--	Molecular Function: peroxidase activity (GO:0004601);; Cellular Component: extracellular region (GO:0005576);; Biological Process: response to oxidative stress (GO:0006979);; Cellular Component: plant-type cell wall (GO:0009505);; Biological Process: plant-type cell wall organization (GO:0009664);; Molecular Function: heme binding (GO:0020037);; Biological Process: hydrogen peroxide catabolic pro…	K00430|6.80627e-145|gra:105781033|K00430 peroxidase [EC:1.11.1.7] | (RefSeq) peroxidase N1-like	--	--	Peroxidase	Cationic peroxidase 2 OS=Arachis hypogaea OX=3818 GN=PNC2 PE=2 SV=1	G	Carbohydrate transport and metabolism	unknown [Picea sitchensis]
c269562.graph_c0	5.36	8.82	7.32	0.14	0.52	1.36	8.16225e-07	-3.38112	down	--	--	Cellular Component: integral component of membrane (GO:0016021);; Molecular Function: metal ion binding (GO:0046872);;	--	--	--	Guanylate-binding protein, N-terminal domain;; Root hair defective 3 GTP-binding protein (RHD3)	--	S	Function unknown	hypothetical protein SELMODRAFT_402429 [Selaginella moellendorffii]
c308803.graph_c0	134.66	73.66	104	63.93	57.64	62.2	0.000480855	-0.842896	down	--	--	Molecular Function: enzyme inhibitor activity (GO:0004857);; Biological Process: negative regulation of catalytic activity (GO:0043086);;	--	--	--	Plant invertase/pectin methylesterase inhibitor	21 kDa protein OS=Daucus carota OX=4039 PE=2 SV=1	S	Function unknown	unknown [Picea sitchensis]
c313081.graph_c0	24.94	6.01	24.09	30.86	55.39	34.49	0.00425968	1.18841	up	[E]	Amino acid transport and metabolism	Molecular Function: serine-type carboxypeptidase activity (GO:0004185);; Cellular Component: extracellular space (GO:0005615);; Cellular Component: vacuole (GO:0005773);; Biological Process: brassinosteroid mediated signaling pathway (GO:0009742);; Cellular Component: integral component of membrane (GO:0016021);; Biological Process: proteolysis involved in cellular protein catabolic process (GO:0…	K16297|9.45968e-170|atr:18442799|K16297 serine carboxypeptidase-like clade II [EC:3.4.16.-] | (RefSeq) serine carboxypeptidase II-3	[OE]	--	Serine carboxypeptidase	Serine carboxypeptidase II-3 OS=Hordeum vulgare OX=4513 GN=CXP;2-3 PE=2 SV=1	E	Amino acid transport and metabolism	unknown [Picea sitchensis]
c310114.graph_c0	18.2	23.56	16.25	11.26	9.33	10.88	0.00395979	-0.878404	down	[M]	Cell wall/membrane/envelope biogenesis	Molecular Function: protein serine/threonine kinase activity (GO:0004674);; Molecular Function: ATP binding (GO:0005524);; Cellular Component: plasma membrane (GO:0005886);; Biological Process: protein phosphorylation (GO:0006468);;	--	--	--	Protein tyrosine kinase;; Protein kinase domain	Cold-responsive protein kinase 1 OS=Arabidopsis thaliana OX=3702 GN=CRPK1 PE=1 SV=1	T	Signal transduction mechanisms	unknown [Picea sitchensis]
c307928.graph_c0	24.49	10	11.9	29.32	39.93	31.03	0.000526873	1.18955	up	--	--	--	--	[R]	General function prediction only	C2 domain	Elicitor-responsive protein 3 OS=Oryza sativa subsp. japonica OX=39947 GN=ERG3 PE=1 SV=1	S	Function unknown	unknown [Picea sitchensis]
c192264.graph_c0	46.77	10.65	49.36	11.19	8.49	8.91	0.00143692	-1.89172	down	--	--	Molecular Function: binding (GO:0005488);;	--	[Z]	Cytoskeleton	LIM domain	Pollen-specific protein SF3 OS=Helianthus annuus OX=4232 GN=SF3 PE=2 SV=1	S	Function unknown	unknown [Medicago truncatula]
c313601.graph_c2	449.33	170.95	431.37	810.43	803.01	708.73	5.74713e-05	1.19101	up	--	--	--	--	[Q]	Secondary metabolites biosynthesis, transport and catabolism	--	Cytochrome P450 750A1 OS=Pinus taeda OX=3352 GN=CYP750A1 PE=2 SV=1	J	Translation, ribosomal structure and biogenesis	BnaC09g29270D [Brassica napus]
c307291.graph_c0	134.69	42.18	96.68	171.48	257.02	188.31	0.000104513	1.19817	up	[IR]	Lipid transport and metabolism ;; General function prediction only	Biological Process: lipid metabolic process (GO:0006629);; Molecular Function: lipase activity (GO:0016298);;	--	--	--	GDSL-like Lipase/Acylhydrolase	GDSL esterase/lipase 6 OS=Arabidopsis thaliana OX=3702 GN=GLIP6 PE=2 SV=1	S	Function unknown	unknown [Picea sitchensis]
c312003.graph_c0	162.25	212.04	228.4	108.38	106.93	155.97	0.00342783	-0.61842	down	[Q]	Secondary metabolites biosynthesis, transport and catabolism	Molecular Function: oxidoreductase activity (GO:0016491);; Molecular Function: metal ion binding (GO:0046872);; Biological Process: oxidation-reduction process (GO:0055114);;	--	[QR]	--	2OG-Fe(II) oxygenase superfamily;; non-haem dioxygenase in morphine synthesis N-terminal	Probable 2-oxoglutarate-dependent dioxygenase ANS OS=Arabidopsis thaliana OX=3702 GN=ANS PE=2 SV=1	S	Function unknown	unknown [Picea sitchensis]
c312988.graph_c0	0.5	0.7	0.64	0.04	0.09	0.32	0.00686876	-2.03516	down	--	--	Molecular Function: DNA binding (GO:0003677);; Biological Process: transcription, DNA-templated (GO:0006351);; Biological Process: cell differentiation (GO:0030154);; Biological Process: sporulation (GO:0043934);; Biological Process: anatomical structure development (GO:0048856);;	--	--	--	KilA-N domain	--	K	Transcription	Cell pattern formation-associated protein stuA [Neonectria ditissima]
c292534.graph_c1	38.96	26.48	33.07	49.28	116.37	60.15	0.000315973	1.19921	up	--	--	--	--	--	--	Aluminium induced protein	Stem-specific protein TSJT1 OS=Nicotiana tabacum OX=4097 GN=TSJT1 PE=2 SV=1	S	Function unknown	unknown [Picea sitchensis]
c314210.graph_c0	16.27	4.68	13.65	0.99	0.97	0.72	3.63418e-06	-3.65079	down	--	--	Molecular Function: binding (GO:0005488);; Biological Process: cellular component assembly (GO:0022607);; Biological Process: actin cytoskeleton organization (GO:0030036);; Cellular Component: intracellular part (GO:0044424);;	K05759|1.20742e-27|mpp:MICPUCDRAFT_16052|K05759 profilin | (RefSeq) PRO; profilin	[Z]	Cytoskeleton	Profilin	Profilin OS=Chenopodium album OX=3559 PE=1 SV=1	O	Posttranslational modification, protein turnover, chaperones	hypothetical protein PHYBLDRAFT_136474 [Phycomyces blakesleeanus NRRL 1555(-)]
c300114.graph_c0	16.46	12.88	20.08	7	4.51	10.13	0.00841149	-1.14665	down	--	--	Cellular Component: membrane (GO:0016020);;	--	--	--	Plastocyanin-like domain;; PSP	Uclacyanin 1 OS=Arabidopsis thaliana OX=3702 GN=UCC1 PE=1 SV=1	S	Function unknown	unknown [Picea sitchensis]
c306394.graph_c0	9.84	2.67	7.94	2.7	2.53	1.88	0.00840529	-1.40638	down	--	--	--	--	--	--	--	--	S	Function unknown	--
c308549.graph_c0	2.27	1.96	1.03	0.21	0.24	0.24	2.95284e-05	-2.93575	down	[H]	Coenzyme transport and metabolism	Molecular Function: transferase activity (GO:0016740);;	--	[R]	General function prediction only	O-methyltransferase	3&apos;-hydroxy-N-methyl-(S)-coclaurine 4&apos;-O-methyltransferase 2 OS=Papaver somniferum OX=3469 GN=4&apos;OMT2 PE=1 SV=1	S	Function unknown	hypothetical protein SAPIO_CDS10503 [Scedosporium apiospermum]
c312705.graph_c0	25.88	9.95	13.74	31.22	42.79	37.79	6.59633e-05	1.20176	up	[C]	Energy production and conversion	Molecular Function: oxidoreductase activity, acting on the CH-OH group of donors, oxygen as acceptor (GO:0016899);;	--	[V]	Defense mechanisms	D-arabinono-1,4-lactone oxidase;; FAD binding domain	L-gulonolactone oxidase 2 OS=Arabidopsis thaliana OX=3702 GN=GULLO2 PE=1 SV=1	C	Energy production and conversion	unknown [Picea sitchensis]
c310590.graph_c1	145.07	49.86	114.49	32.55	58.88	33.93	0.00017384	-1.39293	down	[Z]	Cytoskeleton	Molecular Function: ATP binding (GO:0005524);; Cellular Component: cytoplasm (GO:0005737);; Cellular Component: cytoskeleton (GO:0005856);;	K10355|0|bdi:100841760|K10355 actin, other eukaryote | (RefSeq) actin-1-like	[Z]	Cytoskeleton	Actin	Actin OS=Coleochaete scutata OX=3125 PE=2 SV=1	Z	Cytoskeleton	predicted protein [Hordeum vulgare subsp. vulgare]
c311029.graph_c0	3.76	4.93	3.65	7.14	11.89	12.69	0.00561108	1.20182	up	--	--	Cellular Component: membrane (GO:0016020);;	--	--	--	--	--	--	--	unknown [Picea sitchensis]
c313624.graph_c0	159.41	154.42	137.09	79.51	61.45	71.24	1.91691e-07	-1.05942	down	[QV]	Secondary metabolites biosynthesis, transport and catabolism ;; Defense mechanisms	Molecular Function: monooxygenase activity (GO:0004497);; Molecular Function: iron ion binding (GO:0005506);; Cellular Component: integral component of membrane (GO:0016021);; Molecular Function: oxidoreductase activity, acting on paired donors, with incorporation or reduction of molecular oxygen (GO:0016705);; Molecular Function: heme binding (GO:0020037);; Biological Process: oxidation-reductio…	K20562|8.0748e-108|mdm:103428490|K20562 biphenyl-4-hydroxylase | (RefSeq) cytochrome P450 CYP736A12-like	[Q]	Secondary metabolites biosynthesis, transport and catabolism	Cytochrome P450	Cytochrome P450 CYP736A12 OS=Panax ginseng OX=4054 PE=2 SV=1	Q	Secondary metabolites biosynthesis, transport and catabolism	unknown [Picea sitchensis]
c303910.graph_c0	0.81	1.49	1.29	0.18	0.12	0.24	0.000274803	-2.66565	down	--	--	Cellular Component: membrane (GO:0016020);;	--	--	--	--	--	S	Function unknown	hypothetical protein AK830_g7778 [Neonectria ditissima]
c224725.graph_c0	19.32	19.66	27.68	14.67	10.62	14.85	0.00988049	-0.701611	down	--	--	Biological Process: metal ion transport (GO:0030001);; Molecular Function: metal ion binding (GO:0046872);;	--	[P]	Inorganic ion transport and metabolism	Heavy-metal-associated domain	Heavy metal-associated isoprenylated plant protein 37 OS=Arabidopsis thaliana OX=3702 GN=HIPP37 PE=2 SV=1	S	Function unknown	PREDICTED: N66 matrix protein-like [Musa acuminata subsp. malaccensis]
c272729.graph_c0	6.46	4.82	8.25	13.22	14.8	16.22	0.000343798	1.20736	up	--	--	--	--	--	--	--	--	--	--	unknown [Picea sitchensis]
c313060.graph_c0	27.98	33.04	28.33	18.23	15.15	17.04	0.00154585	-0.731955	down	--	--	--	--	--	--	VQ motif	--	S	Function unknown	VQ motif-containing protein 22-like [Olea europaea var. sylvestris]
c311629.graph_c0	31.96	12.86	69.4	73.7	121.68	61.77	0.00468677	1.21414	up	[P]	Inorganic ion transport and metabolism	Molecular Function: transporter activity (GO:0005215);; Biological Process: transport (GO:0006810);; Cellular Component: integral component of membrane (GO:0016021);;	K12347|2.42722e-143|nnu:104606647|K12347 natural resistance-associated macrophage protein | (RefSeq) metal transporter Nramp5-like	[P]	Inorganic ion transport and metabolism	Natural resistance-associated macrophage protein;; Natural resistance-associated macrophage protein	Metal transporter Nramp5 OS=Oryza sativa subsp. japonica OX=39947 GN=NRAMP5 PE=2 SV=1	P	Inorganic ion transport and metabolism	PREDICTED: metal transporter Nramp5-like [Nelumbo nucifera]
c305130.graph_c0	36.69	5.03	20.86	52.74	43.81	43.94	0.00713758	1.21455	up	--	--	--	--	--	--	NB-ARC domain	Disease resistance-like protein DSC1 OS=Arabidopsis thaliana OX=3702 GN=DSC1 PE=1 SV=1	S	Function unknown	unknown [Picea sitchensis]
c308072.graph_c0	17.33	18.57	19.84	12.18	2.8	8.08	0.00279706	-1.23268	down	--	--	Cellular Component: membrane (GO:0016020);;	K04733|3.66633e-43|egu:105046955|K04733 interleukin-1 receptor-associated kinase 4 [EC:2.7.11.1] | (RefSeq) putative receptor-like protein kinase At4g00960	--	--	Salt stress response/antifungal	Cysteine-rich receptor-like protein kinase 10 OS=Arabidopsis thaliana OX=3702 GN=CRK10 PE=1 SV=3	T	Signal transduction mechanisms	unknown [Picea sitchensis]
c312668.graph_c0	109.59	43.4	88.38	161.66	241.88	188.67	2.70286e-06	1.21673	up	--	--	--	--	[R]	General function prediction only	Sulfotransferase domain;; Sulfotransferase family	Cytosolic sulfotransferase 8 OS=Arabidopsis thaliana OX=3702 GN=SOT8 PE=2 SV=1	S	Function unknown	hypothetical protein AALP_AA3G068100 [Arabis alpina]
c269591.graph_c0	18.5	15.71	12.83	11.53	8.93	8.57	0.00941262	-0.664998	down	[V]	Defense mechanisms	Molecular Function: ATP binding (GO:0005524);; Biological Process: transport (GO:0006810);; Cellular Component: integral component of membrane (GO:0016021);; Molecular Function: ATPase activity (GO:0016887);;	--	[Q]	Secondary metabolites biosynthesis, transport and catabolism	ABC-2 type transporter;; ABC transporter;; AAA domain, putative AbiEii toxin, Type IV TA system	Pleiotropic drug resistance protein 2 OS=Nicotiana plumbaginifolia OX=4092 GN=PDR2 PE=2 SV=1	V	Defense mechanisms	ABC transporter G family member 34-like [Quercus suber]
c309613.graph_c1	1.14	1.51	3.22	0.31	0.09	0.63	0.000936956	-2.46553	down	[Q]	Secondary metabolites biosynthesis, transport and catabolism	Molecular Function: oxidoreductase activity, acting on single donors with incorporation of molecular oxygen, incorporation of two atoms of oxygen (GO:0016702);; Biological Process: oxidation-reduction process (GO:0055114);;	K09840|0|atr:18427334|K09840 9-cis-epoxycarotenoid dioxygenase [EC:1.13.11.51] | (RefSeq) 9-cis-epoxycarotenoid dioxygenase NCED3, chloroplastic	[Q]	Secondary metabolites biosynthesis, transport and catabolism	Retinal pigment epithelial membrane protein	9-cis-epoxycarotenoid dioxygenase NCED9, chloroplastic OS=Arabidopsis thaliana OX=3702 GN=NCED9 PE=2 SV=1	Q	Secondary metabolites biosynthesis, transport and catabolism	9-cis-epoxycarotenoid dioxygenase [Taxus wallichiana var. chinensis]
c312413.graph_c0	4.95	2.99	8.92	11.46	13.47	15.05	0.00590454	1.22201	up	--	--	--	K14488|1.618e-24|brp:103866295|K14488 SAUR family protein | (RefSeq) auxin-responsive protein SAUR32-like	--	--	Auxin responsive protein	Auxin-responsive protein SAUR32 OS=Arabidopsis thaliana OX=3702 GN=SAUR32 PE=2 SV=1	S	Function unknown	auxin responsive family-like protein, partial [Picea sitchensis]
c313244.graph_c3	2338.07	1262.03	1178.28	5312.05	2208.95	3290.83	0.00017259	1.22524	up	--	--	--	--	--	--	--	--	S	Function unknown	hypothetical protein GLYMA_13G021700, partial [Glycine max]
c310522.graph_c0	14.28	4.55	15.03	23.6	32.08	22.72	0.00107227	1.24584	up	[G]	Carbohydrate transport and metabolism	Cellular Component: extracellular region (GO:0005576);; Biological Process: cellular glucan metabolic process (GO:0006073);; Cellular Component: membrane (GO:0016020);; Molecular Function: transferase activity (GO:0016740);; Molecular Function: hydrolase activity, acting on glycosyl bonds (GO:0016798);; Biological Process: cell wall organization or biogenesis (GO:0071554);; Biological Process: ce…	K08235|2.34099e-120|fve:101292849|K08235 xyloglucan:xyloglucosyl transferase [EC:2.4.1.207] | (RefSeq) probable xyloglucan endotransglucosylase/hydrolase protein 26	--	--	Glycosyl hydrolases family 16;; Xyloglucan endo-transglycosylase (XET) C-terminus	Probable xyloglucan endotransglucosylase/hydrolase protein 26 OS=Arabidopsis thaliana OX=3702 GN=XTH26 PE=2 SV=1	G	Carbohydrate transport and metabolism	probable xyloglucan endotransglucosylase/hydrolase protein 26 [Asparagus officinalis]
c292414.graph_c0	5.12	8.38	5.47	2.83	2.64	2.29	0.00264338	-1.26356	down	[E]	Amino acid transport and metabolism	Molecular Function: catalytic activity (GO:0003824);; Biological Process: polyamine biosynthetic process (GO:0006596);;	K01581|0|atr:18424207|K01581 ornithine decarboxylase [EC:4.1.1.17] | (RefSeq) ornithine decarboxylase	[E]	Amino acid transport and metabolism	Pyridoxal-dependent decarboxylase, pyridoxal binding domain;; Pyridoxal-dependent decarboxylase, C-terminal sheet domain	Ornithine decarboxylase OS=Datura stramonium OX=4076 PE=2 SV=1	E	Amino acid transport and metabolism	ornithine decarboxylase [Amborella trichopoda]
c285554.graph_c0	6.22	1.77	6.05	1.24	1.85	1.63	0.00720663	-1.53975	down	[Z]	Cytoskeleton	--	K18584|0|ppp:PHYPADRAFT_106591|K18584 actin-related protein 3 | (RefSeq) ARP1506; actin related protein Arp3 subunit	[Z]	Cytoskeleton	Actin	Actin-related protein 3 OS=Arabidopsis thaliana OX=3702 GN=ARP3 PE=1 SV=1	Z	Cytoskeleton	actin-related protein 3-like protein [Basidiobolus meristosporus CBS 931.73]
c297328.graph_c0	36.27	75.17	56.93	34.17	23.07	39.66	0.00591102	-0.769924	down	--	--	Cellular Component: integral component of membrane (GO:0016021);; Molecular Function: hydrolase activity (GO:0016787);;	--	[M]	Cell wall/membrane/envelope biogenesis	Pectinacetylesterase	Pectin acetylesterase 3 OS=Arabidopsis thaliana OX=3702 GN=PAE3 PE=2 SV=1	S	Function unknown	unknown [Picea sitchensis]
c264277.graph_c0	39.43	63	44.78	28.25	28.38	20.36	0.00536782	-0.909746	down	[S]	Function unknown	Cellular Component: extracellular region (GO:0005576);; Biological Process: defense response (GO:0006952);; Biological Process: response to biotic stimulus (GO:0009607);;	--	[S]	Function unknown	Cysteine-rich secretory protein family	Pathogenesis-related protein PR-1 OS=Medicago truncatula OX=3880 GN=PR-1 PE=2 SV=1	S	Function unknown	pathogenesis-related protein pr-1-like [Trifolium pratense]
c283709.graph_c0	13.39	12.81	10.97	28.54	26.17	34.38	0.000487288	1.27859	up	--	--	Cellular Component: cytoplasm (GO:0005737);; Cellular Component: integral component of membrane (GO:0016021);; Biological Process: metal ion transport (GO:0030001);; Molecular Function: transition metal ion binding (GO:0046914);; Biological Process: cellular transition metal ion homeostasis (GO:0046916);;	--	[P]	Inorganic ion transport and metabolism	Heavy-metal-associated domain	Heavy metal-associated isoprenylated plant protein 30 OS=Arabidopsis thaliana OX=3702 GN=HIPP30 PE=1 SV=1	S	Function unknown	heavy metal-associated isoprenylated plant protein 30-like [Amborella trichopoda]
c288470.graph_c0	5.25	1.65	3.64	0.09	1.16	1.25	0.00368454	-2.04665	down	[J]	Translation, ribosomal structure and biogenesis	Molecular Function: nucleotide binding (GO:0000166);; Molecular Function: GTPase activity (GO:0003924);; Cellular Component: intracellular (GO:0005622);; Biological Process: translation (GO:0006412);;	K03234|0|gsl:Gasu_50880|K03234 elongation factor 2 | (RefSeq) elongation factor EF-2	[J]	Translation, ribosomal structure and biogenesis	Elongation factor Tu GTP binding domain;; Elongation factor G, domain IV;; Elongation factor G C-terminus;; Elongation Factor G, domain II	Elongation factor 2 OS=Beta vulgaris OX=161934 PE=2 SV=1	J	Translation, ribosomal structure and biogenesis	predicted protein [Hordeum vulgare subsp. vulgare]
c312576.graph_c0	4.2	0.8	3.93	0.97	1.43	1.07	0.00974924	-1.32916	down	[S]	Function unknown	--	--	--	--	PKD domain;; Glucose / Sorbosone dehydrogenase;; Chitobiase/beta-hexosaminidase C-terminal domain;; Fn3 associated	HIPL2 protein OS=Arabidopsis thaliana OX=3702 GN=HIPL2 PE=1 SV=2	S	Function unknown	PREDICTED: HIPL1 protein-like [Nicotiana tabacum]
c309478.graph_c1	55.49	84.73	97.06	18.51	23.52	56.65	0.00145144	-1.25732	down	--	--	Molecular Function: aspartic-type endopeptidase activity (GO:0004190);; Biological Process: proteolysis (GO:0006508);;	--	[O]	Posttranslational modification, protein turnover, chaperones	Xylanase inhibitor C-terminal;; Eukaryotic aspartyl protease	Protein ASPARTIC PROTEASE IN GUARD CELL 1 OS=Arabidopsis thaliana OX=3702 GN=ASPG1 PE=1 SV=1	O	Posttranslational modification, protein turnover, chaperones	unknown [Picea sitchensis]
c305301.graph_c0	4.54	1.35	4.68	7.67	10.92	6.48	0.0033413	1.27941	up	[QV]	Secondary metabolites biosynthesis, transport and catabolism ;; Defense mechanisms	Molecular Function: monooxygenase activity (GO:0004497);; Molecular Function: iron ion binding (GO:0005506);; Biological Process: anatomical structure morphogenesis (GO:0009653);; Cellular Component: integral component of membrane (GO:0016021);; Molecular Function: oxidoreductase activity, acting on paired donors, with incorporation or reduction of molecular oxygen (GO:0016705);; Molecular Functi…	K20771|0|mus:103968846|K20771 carlactone C-19 oxidase [EC:1.14.-.-] | (RefSeq) cytochrome P450 711A1	[Q]	Secondary metabolites biosynthesis, transport and catabolism	Cytochrome P450	Cytochrome P450 711A1 OS=Arabidopsis thaliana OX=3702 GN=CYP711A1 PE=2 SV=1	Q	Secondary metabolites biosynthesis, transport and catabolism	cytochrome p450 family CYP711A member [Picea glauca]
c311407.graph_c0	10.27	12.61	7.31	0.35	2.53	5.97	0.00375654	-1.72661	down	--	--	--	--	--	--	--	--	S	Function unknown	hypothetical protein AK830_g5369 [Neonectria ditissima]
c305519.graph_c0	10.6	4	10.91	20.98	23.95	16.11	0.000515991	1.301	up	--	--	--	K14431|1.75641e-13|nnu:104588531|K14431 transcription factor TGA | (RefSeq) bZIP; transcription factor TGA2	--	--	--	bZIP transcription factor TGA10 OS=Nicotiana tabacum OX=4097 GN=TGA10 PE=1 SV=1	K	Transcription	ZIP2, partial [Pinus tabuliformis]
c299405.graph_c0	14.35	9.52	5.82	1.76	0.76	0	3.60418e-05	-3.49477	down	[Z]	Cytoskeleton	Molecular Function: ATP binding (GO:0005524);;	K05692|5.51979e-103|pda:103700236|K05692 actin beta/gamma 1 | (RefSeq) actin, muscle	[Z]	Cytoskeleton	Actin	Actin-1 OS=Oryza sativa subsp. japonica OX=39947 GN=ACT1 PE=2 SV=1	Z	Cytoskeleton	actin, partial [Olpidium bornovanus]
c292057.graph_c0	6.67	1.85	7.6	10.66	16.04	14.38	0.00367697	1.33176	up	[O]	Posttranslational modification, protein turnover, chaperones	Molecular Function: glutathione transferase activity (GO:0004364);; Cellular Component: cytoplasm (GO:0005737);; Biological Process: glutathione metabolic process (GO:0006749);; Biological Process: toxin catabolic process (GO:0009407);;	K00799|3.24404e-35|pmum:103338519|K00799 glutathione S-transferase [EC:2.5.1.18] | (RefSeq) glutathione S-transferase U9-like	[O]	Posttranslational modification, protein turnover, chaperones	Glutathione S-transferase, N-terminal domain;; Glutathione S-transferase, N-terminal domain;; Glutathione S-transferase, N-terminal domain	Glutathione S-transferase U24 OS=Arabidopsis thaliana OX=3702 GN=GSTU24 PE=2 SV=1	O	Posttranslational modification, protein turnover, chaperones	unknown [Picea sitchensis]
c312191.graph_c3	43.45	29.73	41.12	13.26	8.53	10.13	9.89482e-11	-1.91676	down	--	--	--	--	--	--	High-affinity nitrate transporter accessory	High-affinity nitrate transporter 3.2 OS=Arabidopsis thaliana OX=3702 GN=NRT3.2 PE=2 SV=1	P	Inorganic ion transport and metabolism	NRT3 family protein [Pinus pinaster]
c290604.graph_c0	1.39	1.4	1.8	0.27	0.06	0.25	0.000181996	-2.88612	down	[K]	Transcription	Molecular Function: RNA polymerase I activity (GO:0001054);; Molecular Function: RNA polymerase II activity (GO:0001055);; Molecular Function: RNA polymerase III activity (GO:0001056);; Molecular Function: DNA binding (GO:0003677);; Cellular Component: DNA-directed RNA polymerase II, core complex (GO:0005665);; Cellular Component: DNA-directed RNA polymerase III complex (GO:0005666);; Cellular Co…	K03013|2.26367e-67|ppp:PHYPADRAFT_55574|K03013 DNA-directed RNA polymerases I, II, and III subunit RPABC1 | (RefSeq) hypothetical protein	[K]	Transcription	RNA polymerase Rpb5, C-terminal domain;; RNA polymerase Rpb5, N-terminal domain	DNA-directed RNA polymerases II and IV subunit 5A OS=Arabidopsis thaliana OX=3702 GN=NRPB5A PE=1 SV=1	K	Transcription	DNA-directed RNA polymerase IV fifth largest subunit [Pinus canariensis]
c313396.graph_c0	15.92	3.69	15.26	25.09	36.08	24.77	0.00131646	1.33721	up	--	--	--	--	--	--	Nucleotide-diphospho-sugar transferase	Uncharacterized protein At4g15970 OS=Arabidopsis thaliana OX=3702 GN=At4g15970 PE=2 SV=1	S	Function unknown	uncharacterized protein At4g15970 isoform X2 [Amborella trichopoda]
c297416.graph_c0	18.88	18.46	16.98	5.3	10.2	12.86	0.00911821	-0.91952	down	[C]	Energy production and conversion	Molecular Function: 3-chloroallyl aldehyde dehydrogenase activity (GO:0004028);; Molecular Function: aldehyde dehydrogenase (NAD) activity (GO:0004029);; Cellular Component: membrane (GO:0016020);; Biological Process: single-organism metabolic process (GO:0044710);;	K00128|4.25586e-134|nnu:104607546|K00128 aldehyde dehydrogenase (NAD+) [EC:1.2.1.3] | (RefSeq) aldehyde dehydrogenase family 3 member F1-like	[C]	Energy production and conversion	Aldehyde dehydrogenase family;; Acyl-CoA reductase (LuxC)	Aldehyde dehydrogenase family 3 member F1 OS=Arabidopsis thaliana OX=3702 GN=ALDH3F1 PE=2 SV=2	C	Energy production and conversion	unknown [Picea sitchensis]
c303703.graph_c0	43.5	49.95	47.03	18.31	20.36	26.17	0.000261897	-1.13423	down	[G]	Carbohydrate transport and metabolism	Cellular Component: vacuole (GO:0005773);; Cellular Component: integral component of plasma membrane (GO:0005887);; Biological Process: water transport (GO:0006833);; Cellular Component: plasmodesma (GO:0009506);; Biological Process: response to nematode (GO:0009624);; Biological Process: cellular water homeostasis (GO:0009992);; Molecular Function: water channel activity (GO:0015250);; Molecular…	K09872|4.4283e-42|aly:ARALYDRAFT_482920|K09872 aquaporin PIP | (RefSeq) PIP2_6/PIP2E	[G]	Carbohydrate transport and metabolism	Major intrinsic protein	Probable aquaporin PIP2-6 OS=Arabidopsis thaliana OX=3702 GN=PIP2-6 PE=1 SV=1	G	Carbohydrate transport and metabolism	unknown [Picea sitchensis]
c312923.graph_c0	98.85	39.38	117.37	222.98	218.91	190.58	2.10789e-05	1.33907	up	--	--	Molecular Function: binding (GO:0005488);; Biological Process: metabolic process (GO:0008152);; Biological Process: cellular process (GO:0009987);; Molecular Function: oxidoreductase activity (GO:0016491);; Biological Process: response to stimulus (GO:0050896);;	K00430|1.64105e-71|jcu:105640809|K00430 peroxidase [EC:1.11.1.7] | (RefSeq) peroxidase 5-like	--	--	Peroxidase;; Peroxidase	Peroxidase 5 OS=Vitis vinifera OX=29760 GN=GSVIVT00037159001 PE=1 SV=2	G	Carbohydrate transport and metabolism	Peroxidase [Parasponia andersonii]
c306364.graph_c0	50.48	14.39	49.22	119.49	79.16	70.33	0.000263419	1.3468	up	[G]	Carbohydrate transport and metabolism	Biological Process: metabolic process (GO:0008152);; Molecular Function: transferase activity, transferring hexosyl groups (GO:0016758);;	--	[GC]	--	UDP-glucoronosyl and UDP-glucosyl transferase;; Glycosyltransferase family 28 C-terminal domain	Zeatin O-xylosyltransferase OS=Phaseolus vulgaris OX=3885 GN=ZOX1 PE=2 SV=1	S	Function unknown	unknown [Picea sitchensis]
c311312.graph_c0	36.01	42.18	26.71	28.3	20.5	19.76	0.00708095	-0.655759	down	[S]	Function unknown	Cellular Component: integral component of membrane (GO:0016021);; Biological Process: transmembrane transport (GO:0055085);;	--	--	--	OPT oligopeptide transporter protein	Probable metal-nicotianamine transporter YSL12 OS=Oryza sativa subsp. japonica OX=39947 GN=YSL12 PE=2 SV=2	S	Function unknown	probable metal-nicotianamine transporter YSL7 isoform X1 [Quercus suber]
c301741.graph_c1	25.12	6.55	17.53	6.29	9.28	4.69	0.00244378	-1.30614	down	[J]	Translation, ribosomal structure and biogenesis	Molecular Function: translation elongation factor activity (GO:0003746);; Molecular Function: GTPase activity (GO:0003924);; Molecular Function: GTP binding (GO:0005525);; Cellular Component: cytoplasm (GO:0005737);; Biological Process: translational elongation (GO:0006414);;	K03231|0|csl:COCSUDRAFT_27513|K03231 elongation factor 1-alpha | (RefSeq) translation elongation factor	[J]	Translation, ribosomal structure and biogenesis	Elongation factor Tu GTP binding domain;; Elongation factor Tu C-terminal domain;; Elongation factor Tu domain 2;; 50S ribosome-binding GTPase	Elongation factor 1-alpha C OS=Porphyra purpurea OX=2787 GN=TEF-C PE=2 SV=1	J	Translation, ribosomal structure and biogenesis	elongation factor 1-alpha [Rhizopus microsporus ATCC 52813]
c292905.graph_c0	558.6	382.23	471.8	236.48	259.97	357.05	0.00104816	-0.700286	down	--	--	Cellular Component: extracellular region (GO:0005576);; Cellular Component: cell wall (GO:0005618);; Biological Process: plant-type cell wall organization (GO:0009664);; Cellular Component: membrane (GO:0016020);;	--	--	--	Pollen allergen;; Lytic transglycolase	Expansin-A4 OS=Arabidopsis thaliana OX=3702 GN=EXPA4 PE=1 SV=1	G	Carbohydrate transport and metabolism	expansin A4 [Pinus radiata]
c298366.graph_c0	1.72	3.98	5.1	0.69	0.14	0.69	9.09965e-05	-2.77784	down	--	--	--	--	--	--	Domain of unknown function (DUF296)	AT-hook motif nuclear-localized protein 18 OS=Arabidopsis thaliana OX=3702 GN=AHL18 PE=2 SV=1	S	Function unknown	AT-hook motif nuclear-localized protein 20-like, partial [Cajanus cajan]
c312664.graph_c0	9.94	14.92	8.15	30.54	16.59	22.28	0.000146626	1.34993	up	--	--	Molecular Function: zinc ion transmembrane transporter activity (GO:0005385);; Cellular Component: integral component of membrane (GO:0016021);; Molecular Function: oxidoreductase activity (GO:0016491);; Biological Process: zinc II ion transmembrane transport (GO:0071577);;	K14709|4.20016e-137|pmum:103328995|K14709 solute carrier family 39 (zinc transporter), member 1/2/3 | (RefSeq) zinc transporter 8-like	[P]	Inorganic ion transport and metabolism	ZIP Zinc transporter	Zinc transporter 1 OS=Arabidopsis thaliana OX=3702 GN=ZIP1 PE=2 SV=1	P	Inorganic ion transport and metabolism	ZIP1 [Pinus tabuliformis]
c287893.graph_c0	12.4	2.75	14.8	21.02	23.62	31.56	0.00331849	1.35165	up	[G]	Carbohydrate transport and metabolism	Cellular Component: integral component of plasma membrane (GO:0005887);; Cellular Component: plant-type vacuole membrane (GO:0009705);; Biological Process: cellular water homeostasis (GO:0009992);; Molecular Function: water channel activity (GO:0015250);; Molecular Function: glycerol channel activity (GO:0015254);; Biological Process: ion transmembrane transport (GO:0034220);; Cellular Component:…	K09873|1.2723e-101|bvg:104904708|K09873 aquaporin TIP | (RefSeq) aquaporin TIP2-1	[G]	Carbohydrate transport and metabolism	Major intrinsic protein	Aquaporin TIP2-1 OS=Arabidopsis thaliana OX=3702 GN=TIP2-1 PE=1 SV=2	G	Carbohydrate transport and metabolism	aquaporin-like protein [Picea abies]
c285341.graph_c0	3.67	7.61	5.85	9.2	12.37	21.75	0.000887608	1.35538	up	--	--	--	--	[O]	Posttranslational modification, protein turnover, chaperones	Ring finger domain;; RING-like zinc finger;; Zinc finger, C3HC4 type (RING finger);; RING-H2 zinc finger domain;; Zinc finger, C3HC4 type (RING finger);; Anaphase-promoting complex subunit 11 RING-H2 finger	RING-H2 finger protein ATL77 OS=Arabidopsis thaliana OX=3702 GN=ATL77 PE=2 SV=1	O	Posttranslational modification, protein turnover, chaperones	RING-H2 finger protein ATL74-like [Cucurbita moschata]
c312253.graph_c1	4.67	2.72	4.17	7.4	10.88	8.6	0.00262745	1.35575	up	[Q]	Secondary metabolites biosynthesis, transport and catabolism	Molecular Function: copper ion binding (GO:0005507);; Molecular Function: primary amine oxidase activity (GO:0008131);; Biological Process: amine metabolic process (GO:0009308);; Molecular Function: quinone binding (GO:0048038);; Biological Process: oxidation-reduction process (GO:0055114);;	K00276|2.3451e-147|vcn:VOLCADRAFT_84774|K00276 primary-amine oxidase [EC:1.4.3.21] | (RefSeq) amx1; copper amine oxidase	[Q]	Secondary metabolites biosynthesis, transport and catabolism	Copper amine oxidase, enzyme domain;; Copper amine oxidase, N3 domain;; Copper amine oxidase, N2 domain	Primary amine oxidase OS=Pisum sativum OX=3888 PE=1 SV=1	Q	Secondary metabolites biosynthesis, transport and catabolism	peroxisomal copper amine oxidase [Verticillium alfalfae VaMs.102]
c261715.graph_c0	19.82	6.94	20.28	5.02	8.37	5.97	0.0045555	-1.25697	down	[R]	General function prediction only	Biological Process: invasive growth in response to glucose limitation (GO:0001403);; Molecular Function: G-protein alpha-subunit binding (GO:0001965);; Molecular Function: signal transducer activity (GO:0004871);; Molecular Function: protein kinase C binding (GO:0005080);; Molecular Function: GDP-dissociation inhibitor activity (GO:0005092);; Biological Process: G-protein coupled receptor signali…	K14753|1.78962e-162|olu:OSTLU_48240|K14753 guanine nucleotide-binding protein subunit beta-2-like 1 protein | (RefSeq) RACK1B; Receptor of activated protein kinase C 1B, component of 40S small ribosomal subunit	[T]	Signal transduction mechanisms	WD domain, G-beta repeat;; Anaphase-promoting complex subunit 4 WD40 domain	Guanine nucleotide-binding protein subunit beta-like protein OS=Chlamydomonas reinhardtii OX=3055 GN=GBLP PE=2 SV=1	S	Function unknown	Guanine nucleotide-binding protein subunit beta-2-like 1 [Bifiguratus adelaidae]
c310320.graph_c0	46.18	13.53	29.18	79.12	73.41	43.21	0.000484385	1.35929	up	[P]	Inorganic ion transport and metabolism	Biological Process: ion transport (GO:0006811);; Molecular Function: potassium ion transmembrane transporter activity (GO:0015079);; Cellular Component: membrane (GO:0016020);;	K03549|1.86823e-151|pda:103695652|K03549 KUP system potassium uptake protein | (RefSeq) potassium transporter 5-like	--	--	K+ potassium transporter	Potassium transporter 5 OS=Oryza sativa subsp. japonica OX=39947 GN=HAK5 PE=2 SV=2	P	Inorganic ion transport and metabolism	potassium transporter 5-like [Dendrobium catenatum]
c310549.graph_c0	261.7	93.34	63.06	93.97	58.28	48.48	0.0087484	-1.15085	down	--	--	--	--	--	--	Dirigent-like protein	Disease resistance response protein 206 OS=Pisum sativum OX=3888 GN=PI206 PE=1 SV=2	U	Intracellular trafficking, secretion, and vesicular transport	dirigent-like protein [Picea sitchensis]
c308574.graph_c0	92.62	17.18	91.17	193.16	164.08	146.9	0.00145612	1.36122	up	[QV]	Secondary metabolites biosynthesis, transport and catabolism ;; Defense mechanisms	Biological Process: single-organism process (GO:0044699);;	--	[QI]	--	Cytochrome P450	Cytochrome P450 90A1 OS=Arabidopsis thaliana OX=3702 GN=CYP90A1 PE=2 SV=1	Q	Secondary metabolites biosynthesis, transport and catabolism	CYP90A54 [Taxus wallichiana var. chinensis]
c304268.graph_c1	1.22	2.69	1.29	0.67	0.07	0.42	0.00689847	-2.11384	down	--	--	Cellular Component: membrane (GO:0016020);; Molecular Function: ATPase activity (GO:0016887);;	--	[Q]	Secondary metabolites biosynthesis, transport and catabolism	Plant PDR ABC transporter associated;; ABC-2 type transporter	ABC transporter G family member 39 OS=Oryza sativa subsp. japonica OX=39947 GN=ABCG39 PE=3 SV=1	V	Defense mechanisms	hypothetical protein AQUCO_00100686v1 [Aquilegia coerulea]
c305519.graph_c1	8.13	2.3	4.91	11.08	16.91	11.08	0.00404165	1.37141	up	--	--	Molecular Function: transcription factor activity, sequence-specific DNA binding (GO:0003700);; Biological Process: regulation of transcription, DNA-templated (GO:0006355);; Molecular Function: sequence-specific DNA binding (GO:0043565);;	K14431|6.91325e-71|smo:SELMODRAFT_231160|K14431 transcription factor TGA | (RefSeq) TGA2; hypothetical protein	--	--	--	Transcription factor TGAL4 OS=Oryza sativa subsp. japonica OX=39947 GN=TGAL4 PE=1 SV=1	--	--	hypothetical protein SELMODRAFT_231160 [Selaginella moellendorffii]
c288310.graph_c0	4.86	9.68	3.87	0	0.19	0.96	1.44315e-05	-3.899	down	--	--	--	--	--	--	CFEM domain	--	S	Function unknown	hypothetical protein FGRA07_02618 [Fusarium graminearum]
c309308.graph_c0	7.31	18.51	5.55	2.15	1.65	7.36	0.00675202	-1.48397	down	[C]	Energy production and conversion	Molecular Function: methylmalonate-semialdehyde dehydrogenase (acylating) activity (GO:0004491);; Biological Process: oxidation-reduction process (GO:0055114);;	K00140|0|atr:18442605|K00140 malonate-semialdehyde dehydrogenase (acetylating) / methylmalonate-semialdehyde dehydrogenase [EC:1.2.1.18 1.2.1.27] | (RefSeq) methylmalonate-semialdehyde dehydrogenase [acylating], mitochondrial	[EG]	--	Aldehyde dehydrogenase family	Methylmalonate-semialdehyde dehydrogenase [acylating], mitochondrial OS=Arabidopsis thaliana OX=3702 GN=ALDH6B2 PE=1 SV=2	I	Lipid transport and metabolism	Methylmalonate-semialdehyde dehydrogenase [acylating], mitochondrial [Neonectria ditissima]
c287168.graph_c0	3.84	3.6	3.11	0.48	0.41	1.46	0.00571099	-1.94718	down	--	--	--	--	--	--	--	--	S	Function unknown	hypothetical protein ACMD2_27271 [Ananas comosus]
c261262.graph_c0	4.43	2.84	4.04	8.71	13.81	6.26	0.00130728	1.37302	up	[O]	Posttranslational modification, protein turnover, chaperones	Molecular Function: protein binding (GO:0005515);; Cellular Component: nucleus (GO:0005634);; Cellular Component: chloroplast (GO:0009507);; Biological Process: regulation of isopentenyl diphosphate biosynthetic process, methylerythritol 4-phosphate pathway (GO:0010322);; Biological Process: chaperone-mediated protein folding (GO:0061077);; Biological Process: regulation of 1-deoxy-D-xylulose-5-p…	--	[O]	Posttranslational modification, protein turnover, chaperones	DnaJ domain	Chaperone protein dnaJ 20, chloroplastic OS=Arabidopsis thaliana OX=3702 GN=ATJ20 PE=1 SV=2	O	Posttranslational modification, protein turnover, chaperones	unknown [Picea sitchensis]
c295747.graph_c0	1.57	2.49	0.76	0	0	0.37	0.000304716	-3.64523	down	--	--	--	--	--	--	--	--	--	--	hypothetical protein LY89DRAFT_645599 [Phialocephala scopiformis]
c312904.graph_c0	923.06	154.89	929.88	1524.91	1956.22	1627.3	0.0018495	1.37878	up	--	--	--	--	--	--	Domain of unknown function (DUF296)	AT-hook motif nuclear-localized protein 21 OS=Arabidopsis thaliana OX=3702 GN=AHL21 PE=2 SV=1	S	Function unknown	unknown [Picea sitchensis]
c312292.graph_c0	17.2	17.5	17.44	34.41	41.27	58.97	1.92968e-09	1.38315	up	--	--	Molecular Function: zinc ion transmembrane transporter activity (GO:0005385);; Cellular Component: integral component of membrane (GO:0016021);; Biological Process: zinc II ion transmembrane transport (GO:0071577);;	K14709|3.04609e-133|nnu:104600716|K14709 solute carrier family 39 (zinc transporter), member 1/2/3 | (RefSeq) zinc transporter 4, chloroplastic	[P]	Inorganic ion transport and metabolism	ZIP Zinc transporter	Zinc transporter 4, chloroplastic OS=Arabidopsis thaliana OX=3702 GN=ZIP4 PE=2 SV=1	P	Inorganic ion transport and metabolism	unknown [Picea sitchensis]
c302601.graph_c1	45.56	66.87	55.57	22.66	41.29	33.4	0.00107816	-0.766408	down	[G]	Carbohydrate transport and metabolism	Molecular Function: catalytic activity (GO:0003824);;	K06617|0|nnu:104597400|K06617 raffinose synthase [EC:2.4.1.82] | (RefSeq) probable galactinol--sucrose galactosyltransferase 2	--	--	Raffinose synthase or seed imbibition protein Sip1	Probable galactinol--sucrose galactosyltransferase 2 OS=Arabidopsis thaliana OX=3702 GN=RFS2 PE=2 SV=2	S	Function unknown	Glycosyl hydrolase [Parasponia andersonii]
c313778.graph_c0	143.48	127.15	143.19	64.2	91.46	116.07	0.00584713	-0.585196	down	[O]	Posttranslational modification, protein turnover, chaperones	Molecular Function: serine-type endopeptidase activity (GO:0004252);; Biological Process: proteolysis (GO:0006508);;	--	--	--	Subtilase family;; Peptidase inhibitor I9;; PA domain	CO(2)-response secreted protease OS=Arabidopsis thaliana OX=3702 GN=CRSP PE=2 SV=1	O	Posttranslational modification, protein turnover, chaperones	subtilisin-like protein [Picea abies]
c307027.graph_c0	64.64	31.11	58.3	17.84	28.64	33.08	0.00690594	-0.833189	down	[G]	Carbohydrate transport and metabolism	Biological Process: flavonoid metabolic process (GO:0009812);; Molecular Function: UDP-glucosyltransferase activity (GO:0035251);;	--	[GC]	--	UDP-glucoronosyl and UDP-glucosyl transferase	Linamarin synthase 1 OS=Manihot esculenta OX=3983 GN=UGT85K4 PE=1 SV=1	S	Function unknown	hypothetical protein 0_16262_01, partial [Pinus taeda]
c282962.graph_c0	20.12	24.46	19.51	43.93	62.7	59.37	1.75352e-08	1.39002	up	--	--	--	--	--	--	PDDEXK-like family of unknown function	--	S	Function unknown	unknown [Picea sitchensis]
c312105.graph_c0	14.11	24.39	14.89	13.22	5.74	6.93	0.00612655	-1.16949	down	[I]	Lipid transport and metabolism	Biological Process: lipid metabolic process (GO:0006629);; Molecular Function: hydrolase activity (GO:0016787);;	--	[I]	Lipid transport and metabolism	Lipase (class 3);; Protein of unknown function (DUF2974)	Phospholipase A1-IIbeta OS=Arabidopsis thaliana OX=3702 GN=At2g31100 PE=1 SV=2	S	Function unknown	unknown [Picea sitchensis]
c302530.graph_c0	8.1	3.46	12.05	18.67	27.23	15.22	0.00250836	1.39707	up	[V]	Defense mechanisms	Molecular Function: ATP binding (GO:0005524);; Cellular Component: integral component of membrane (GO:0016021);; Molecular Function: ATPase activity, coupled to transmembrane movement of substances (GO:0042626);; Biological Process: transmembrane transport (GO:0055085);;	K05658|1.16114e-123|mus:103983286|K05658 ATP-binding cassette, subfamily B (MDR/TAP), member 1 [EC:3.6.3.44] | (RefSeq) putative multidrug resistance protein isoform X1	[Q]	Secondary metabolites biosynthesis, transport and catabolism	ABC transporter;; Zeta toxin	Putative multidrug resistance protein OS=Oryza sativa subsp. japonica OX=39947 GN=Os02g0190300 PE=3 SV=1	V	Defense mechanisms	hypothetical protein SETIT_016411mg [Setaria italica]
c309145.graph_c0	18.4	0.95	10.38	1.07	3.22	1.83	0.00549093	-2.1546	down	--	--	Molecular Function: nucleic acid binding (GO:0003676);; Molecular Function: zinc ion binding (GO:0008270);;	K09250|3.19839e-25|ath:AT4G36020|K09250 cellular nucleic acid-binding protein | (RefSeq) CSDP1; cold shock domain protein 1	[O]	Posttranslational modification, protein turnover, chaperones	Zinc knuckle;; Zinc knuckle;; Zinc knuckle;; Zinc knuckle	Cold shock protein 1 OS=Arabidopsis thaliana OX=3702 GN=CSP1 PE=1 SV=1	OU	--	cellular nucleic acid-binding protein [Fusarium verticillioides 7600]
c182886.graph_c0	10.6	23.29	15.39	7.97	5.29	10.24	0.00948845	-1.04187	down	--	--	--	--	--	--	Domain of unknown function (DUF296)	AT-hook motif nuclear-localized protein 20 OS=Arabidopsis thaliana OX=3702 GN=AHL20 PE=2 SV=1	S	Function unknown	hypothetical protein AQUCO_01300569v1 [Aquilegia coerulea]
c284419.graph_c0	7.09	3.19	4.34	12.63	14.86	10.34	3.7927e-05	1.4019	up	[QV]	Secondary metabolites biosynthesis, transport and catabolism ;; Defense mechanisms	Molecular Function: monooxygenase activity (GO:0004497);; Biological Process: multicellular organism development (GO:0007275);; Biological Process: brassinosteroid homeostasis (GO:0010268);; Cellular Component: membrane (GO:0016020);; Biological Process: sterol metabolic process (GO:0016125);; Biological Process: brassinosteroid biosynthetic process (GO:0016132);; Molecular Function: metal ion bi…	--	[QI]	--	Cytochrome P450	Abietadienol/abietadienal oxidase OS=Pinus taeda OX=3352 GN=CYP720B1 PE=1 SV=1	Q	Secondary metabolites biosynthesis, transport and catabolism	PREDICTED: abietadienol/abietadienal oxidase [Fragaria vesca subsp. vesca]
c306590.graph_c0	27.87	13.09	22.28	25.79	8.71	9.57	0.00930716	-0.87602	down	[J]	Translation, ribosomal structure and biogenesis	Molecular Function: translation initiation factor activity (GO:0003743);; Molecular Function: translation elongation factor activity (GO:0003746);; Molecular Function: GTPase activity (GO:0003924);; Molecular Function: GTP binding (GO:0005525);; Biological Process: translational initiation (GO:0006413);; Biological Process: translational elongation (GO:0006414);;	K03231|0|ota:Ot13g00910|K03231 elongation factor 1-alpha | (RefSeq) EF-1 alpha-like protein (ISS)	[J]	Translation, ribosomal structure and biogenesis	Elongation factor Tu GTP binding domain;; Elongation factor Tu C-terminal domain;; Elongation factor Tu domain 2	Elongation factor 1-alpha OS=Glycine max OX=3847 GN=TEFS1 PE=3 SV=2	J	Translation, ribosomal structure and biogenesis	translation elongation factor-like protein [Karlodinium veneficum]
c292187.graph_c0	3.35	2.29	2.95	6.88	7.22	8.28	0.000556144	1.4075	up	[K]	Transcription	--	--	[R]	General function prediction only	WD domain, G-beta repeat	Protein JINGUBANG OS=Arabidopsis thaliana OX=3702 GN=JGB PE=1 SV=1	S	Function unknown	PREDICTED: LOW QUALITY PROTEIN: myosin heavy chain kinase A-like [Daucus carota subsp. sativus]
c303358.graph_c0	19.13	8.38	28.03	49.81	59.72	36.77	0.000517403	1.41528	up	--	--	Biological Process: cellular process (GO:0009987);; Molecular Function: oxidoreductase activity (GO:0016491);;	K00430|3.58834e-21|mus:103985045|K00430 peroxidase [EC:1.11.1.7] | (RefSeq) peroxidase 5	--	--	Peroxidase	Peroxidase 1 OS=Zea mays OX=4577 GN=PER1 PE=1 SV=1	G	Carbohydrate transport and metabolism	Peroxidase 5 [Apostasia shenzhenica]
c305086.graph_c0	6.98	3.11	6.9	15.14	16.2	13.17	6.37732e-05	1.42101	up	--	--	Molecular Function: transcription factor activity, sequence-specific DNA binding (GO:0003700);; Biological Process: regulation of transcription, DNA-templated (GO:0006355);; Molecular Function: sequence-specific DNA binding (GO:0043565);;	--	--	--	WRKY DNA -binding domain	Probable WRKY transcription factor 12 OS=Arabidopsis thaliana OX=3702 GN=WRKY12 PE=2 SV=1	K	Transcription	probable WRKY transcription factor 51 [Quercus suber]
c309020.graph_c1	29.63	54.96	47.08	18.7	18.34	23.74	0.00627338	-1.0958	down	--	--	Molecular Function: hydrolase activity, hydrolyzing O-glycosyl compounds (GO:0004553);; Cellular Component: cell wall (GO:0005618);; Biological Process: xyloglucan metabolic process (GO:0010411);; Molecular Function: xyloglucan:xyloglucosyl transferase activity (GO:0016762);; Biological Process: cell wall biogenesis (GO:0042546);; Cellular Component: apoplast (GO:0048046);; Biological Process: ce…	K08235|7.12013e-24|mus:103980067|K08235 xyloglucan:xyloglucosyl transferase [EC:2.4.1.207] | (RefSeq) probable xyloglucan endotransglucosylase/hydrolase protein 32	--	--	Glycosyl hydrolases family 16	Xyloglucan endotransglucosylase/hydrolase protein 31 OS=Arabidopsis thaliana OX=3702 GN=XTH31 PE=1 SV=2	G	Carbohydrate transport and metabolism	unknown [Picea sitchensis]
c308956.graph_c0	1.36	0.81	0.99	2.25	3.09	2.95	0.00139895	1.42294	up	[H]	Coenzyme transport and metabolism	Molecular Function: catalytic activity (GO:0003824);; Molecular Function: iron-sulfur cluster binding (GO:0051536);;	--	--	--	Radical SAM superfamily	--	H	Coenzyme transport and metabolism	hypothetical protein PHYPA_004147 [Physcomitrella patens]
c309253.graph_c3	5.16	5.89	5.22	2.68	2.63	2.45	0.000306707	-1.77467	down	--	--	--	--	--	--	Viral movement protein (MP)	--	S	Function unknown	MP domain-containing protein, partial [Cephalotus follicularis]
c282962.graph_c1	17.12	17.7	13.8	37.86	48.58	42.18	7.97415e-09	1.42412	up	--	--	--	--	--	--	PDDEXK-like family of unknown function	--	--	--	unknown [Picea sitchensis]
c299206.graph_c3	7.71	3.55	7.52	17.73	19.85	10.28	0.00127777	1.43081	up	--	--	--	K14495|7.02242e-18|smo:SELMODRAFT_423923|K14495 F-box protein GID2 | (RefSeq) GID2a-1; hypothetical protein	--	--	F-box-like;; F-box domain	F-box protein GID2 OS=Arabidopsis thaliana OX=3702 GN=GID2 PE=1 SV=1	S	Function unknown	hypothetical protein SELMODRAFT_423923 [Selaginella moellendorffii]
c291870.graph_c0	9.2	8.67	5.48	2.62	1.27	3.15	0.000984573	-1.70459	down	--	--	--	--	--	--	--	--	--	--	unknown [Picea sitchensis]
c287349.graph_c0	12.4	6.75	7.28	3.63	1.13	1.91	0.0036233	-2.11836	down	[IQR]	Lipid transport and metabolism ;; Secondary metabolites biosynthesis, transport and catabolism ;; General function prediction only	Molecular Function: oxidoreductase activity (GO:0016491);; Biological Process: oxidation-reduction process (GO:0055114);;	--	[R]	General function prediction only	Enoyl-(Acyl carrier protein) reductase	Sex determination protein tasselseed-2 OS=Zea mays OX=4577 GN=TS2 PE=2 SV=1	S	Function unknown	unknown [Picea sitchensis]
c304256.graph_c1	4.58	25	6.47	1.69	5.18	2.22	0.00329971	-1.98679	down	--	--	--	K04733|7.85056e-17|atr:18446781|K04733 interleukin-1 receptor-associated kinase 4 [EC:2.7.11.1] | (RefSeq) cysteine-rich receptor-like protein kinase 10	--	--	Salt stress response/antifungal	Cysteine-rich repeat secretory protein 55 OS=Arabidopsis thaliana OX=3702 GN=CRRSP55 PE=2 SV=1	S	Function unknown	unknown [Picea sitchensis]
c295438.graph_c0	2.5	1.32	1.07	3.3	4.55	5.09	0.00706939	1.4358	up	--	--	Molecular Function: DNA binding (GO:0003677);; Molecular Function: transcription factor activity, sequence-specific DNA binding (GO:0003700);; Cellular Component: nucleus (GO:0005634);; Biological Process: regulation of transcription, DNA-templated (GO:0006355);;	K09286|1.13697e-16|thj:104804723|K09286 EREBP-like factor | (RefSeq) ethylene-responsive transcription factor ERF071-like	--	--	AP2 domain	Ethylene-responsive transcription factor RAP2-3 OS=Arabidopsis thaliana OX=3702 GN=RAP2-3 PE=1 SV=2	--	--	unknown [Picea sitchensis]
c306965.graph_c1	30.13	22.4	22.89	10.42	12.27	14.52	4.9657e-05	-0.940906	down	--	--	--	--	--	--	Protein of unknown function (DUF4005);; IQ calmodulin-binding motif	Protein IQ-DOMAIN 1 OS=Arabidopsis thaliana OX=3702 GN=IQD1 PE=1 SV=1	Z	Cytoskeleton	hypothetical protein UMN_7550_02, partial [Pinus taeda]
c307473.graph_c0	52.27	47.18	57.55	9	11.96	35.65	0.000578471	-1.44073	down	[DPM]	Cell cycle control, cell division, chromosome partitioning ;; Inorganic ion transport and metabolism ;; Cell wall/membrane/envelope biogenesis	Molecular Function: copper ion binding (GO:0005507);; Molecular Function: oxidoreductase activity, oxidizing metal ions (GO:0016722);; Biological Process: lignin catabolic process (GO:0046274);; Cellular Component: apoplast (GO:0048046);; Molecular Function: hydroquinone:oxygen oxidoreductase activity (GO:0052716);; Biological Process: oxidation-reduction process (GO:0055114);;	K05909|1.82192e-97|dosa:Os11t0108700-00|K05909 laccase [EC:1.10.3.2] | (RAP-DB) Os11g0108700; Similar to Laccase-23.	[Q]	Secondary metabolites biosynthesis, transport and catabolism	Multicopper oxidase	Putative laccase-17 OS=Oryza sativa subsp. japonica OX=39947 GN=LAC17 PE=3 SV=1	Q	Secondary metabolites biosynthesis, transport and catabolism	laccase [Pinus taeda]
c214365.graph_c0	18.57	6.78	15.94	29.68	45.47	35.49	7.03014e-05	1.4404	up	--	--	Cellular Component: integral component of membrane (GO:0016021);;	--	--	--	--	--	--	--	unknown [Picea sitchensis]
c287594.graph_c1	1.42	0.79	2.32	3.6	4.66	3.88	0.00984797	1.45169	up	[MDT]	Cell wall/membrane/envelope biogenesis ;; Cell cycle control, cell division, chromosome partitioning ;; Signal transduction mechanisms	Molecular Function: ATP binding (GO:0005524);;	K08900|2.25096e-106|nnu:104603159|K08900 mitochondrial chaperone BCS1 | (RefSeq) AAA-ATPase At3g50940-like	[O]	Posttranslational modification, protein turnover, chaperones	Domain associated at C-terminal with AAA;; ATPase family associated with various cellular activities (AAA);; AAA domain (dynein-related subfamily)	AAA-ATPase At3g28580 OS=Arabidopsis thaliana OX=3702 GN=At3g28580 PE=2 SV=1	O	Posttranslational modification, protein turnover, chaperones	unknown [Picea sitchensis]
c312142.graph_c0	359.08	392.21	484.88	163.38	192.48	259.34	1.54391e-06	-1.04621	down	[G]	Carbohydrate transport and metabolism	Molecular Function: pectate lyase activity (GO:0030570);; Biological Process: pectin catabolic process (GO:0045490);; Molecular Function: metal ion binding (GO:0046872);;	K01728|0|cit:102612467|K01728 pectate lyase [EC:4.2.2.2] | (RefSeq) probable pectate lyase 18	--	--	Pectate lyase	Probable pectate lyase 5 OS=Arabidopsis thaliana OX=3702 GN=At1g67750 PE=2 SV=2	G	Carbohydrate transport and metabolism	unknown [Picea sitchensis]
c307447.graph_c0	48.65	43.51	35.2	14.41	21.27	29.52	0.000156626	-0.943111	down	[N]	Cell motility	Cellular Component: plasma membrane (GO:0005886);; Cellular Component: integral component of membrane (GO:0016021);; Molecular Function: cellulose synthase (UDP-forming) activity (GO:0016760);; Biological Process: cellulose biosynthetic process (GO:0030244);; Molecular Function: metal ion binding (GO:0046872);; Biological Process: cell wall organization (GO:0071555);;	K10999|0|pop:POPTR_0011s07040g|K10999 cellulose synthase A [EC:2.4.1.12] | (RefSeq) POPTRDRAFT_568682; hypothetical protein	--	--	Cellulose synthase;; Zinc-binding RING-finger;; Glycosyl transferase family group 2	Cellulose synthase A catalytic subunit 8 [UDP-forming] OS=Arabidopsis thaliana OX=3702 GN=CESA8 PE=1 SV=1	M	Cell wall/membrane/envelope biogenesis	cellulose synthase catalytic subunit [Pinus taeda]
c310570.graph_c0	4.41	1	3.32	0.6	0.95	0.8	0.00176434	-1.85104	down	[O]	Posttranslational modification, protein turnover, chaperones	--	--	[TV]	--	CUB domain;; Proprotein convertase P-domain;; Lysyl oxidase	--	S	Function unknown	--
c313853.graph_c0	9.14	13.11	10.1	4.29	4.68	6.07	0.00388208	-0.988273	down	[K]	Transcription	Cellular Component: membrane (GO:0016020);;	--	--	--	Leucine rich repeat;; Leucine Rich repeats (2 copies);; Leucine Rich Repeat;; Leucine Rich repeat	Receptor-like protein kinase 2 OS=Arabidopsis thaliana OX=3702 GN=RCH2 PE=1 SV=1	S	Function unknown	unknown [Picea sitchensis]
c298977.graph_c0	11.48	12.74	10.34	4.27	3.39	9.53	0.00730353	-1.00834	down	[Z]	Cytoskeleton	Molecular Function: ATP binding (GO:0005524);; Cellular Component: Arp2/3 protein complex (GO:0005885);; Biological Process: multidimensional cell growth (GO:0009825);; Biological Process: trichome morphogenesis (GO:0010090);; Biological Process: Arp2/3 complex-mediated actin nucleation (GO:0034314);;	K17260|0|nnu:104592820|K17260 actin-related protein 2 | (RefSeq) actin-related protein 2	[Z]	Cytoskeleton	Actin	Actin-related protein 2 OS=Oryza sativa subsp. indica OX=39946 GN=ARP2 PE=3 SV=2	Z	Cytoskeleton	actin-related protein 2 [Pinus massoniana]
c307223.graph_c0	23.59	36.19	27.86	11.28	15.15	17.69	0.00458698	-0.842087	down	[DPM]	Cell cycle control, cell division, chromosome partitioning ;; Inorganic ion transport and metabolism ;; Cell wall/membrane/envelope biogenesis	Molecular Function: copper ion binding (GO:0005507);; Molecular Function: oxidoreductase activity, oxidizing metal ions (GO:0016722);; Biological Process: lignin catabolic process (GO:0046274);; Cellular Component: apoplast (GO:0048046);; Molecular Function: hydroquinone:oxygen oxidoreductase activity (GO:0052716);; Biological Process: oxidation-reduction process (GO:0055114);;	K05909|1.35146e-92|crb:CARUB_v10000596mg|K05909 laccase [EC:1.10.3.2] | (RefSeq) hypothetical protein	[Q]	Secondary metabolites biosynthesis, transport and catabolism	Multicopper oxidase	Laccase-12 OS=Arabidopsis thaliana OX=3702 GN=LAC12 PE=2 SV=1	Q	Secondary metabolites biosynthesis, transport and catabolism	unknown [Picea sitchensis]
c305805.graph_c0	30.08	44.64	26.7	12.43	12.27	23.3	0.000417058	-1.05958	down	[HC]	Coenzyme transport and metabolism ;; Energy production and conversion	Molecular Function: monooxygenase activity (GO:0004497);; Biological Process: secondary metabolite biosynthetic process (GO:0044550);;	--	[CR]	--	FAD binding domain;; NAD(P)-binding Rossmann-like domain;; FAD dependent oxidoreductase;; Squalene epoxidase;; Pyridine nucleotide-disulphide oxidoreductase;; Lycopene cyclase protein;; FAD binding domain	Monooxygenase 2 OS=Arabidopsis thaliana OX=3702 GN=MO2 PE=2 SV=1	CH	--	monooxygenase 2 isoform X1 [Quercus suber]
c311767.graph_c0	98.55	76.4	131.56	39.31	60.02	59.44	0.0001986	-0.860566	down	[CIR]	Energy production and conversion ;; Lipid transport and metabolism ;; General function prediction only	Molecular Function: FMN binding (GO:0010181);; Molecular Function: very-long-chain-(S)-2-hydroxy-acid oxidase activity (GO:0052852);; Molecular Function: long-chain-(S)-2-hydroxy-long-chain-acid oxidase activity (GO:0052853);; Molecular Function: medium-chain-(S)-2-hydroxy-acid oxidase activity (GO:0052854);; Biological Process: oxidation-reduction process (GO:0055114);;	K11517|2.60517e-145|rcu:8260438|K11517 (S)-2-hydroxy-acid oxidase [EC:1.1.3.15] | (RefSeq) peroxisomal (S)-2-hydroxy-acid oxidase GLO4	[C]	Energy production and conversion	FMN-dependent dehydrogenase;; IMP dehydrogenase / GMP reductase domain;; Thiazole biosynthesis protein ThiG;; Conserved region in glutamate synthase	Peroxisomal (S)-2-hydroxy-acid oxidase GLO4 OS=Arabidopsis thaliana OX=3702 GN=GLO4 PE=2 SV=1	C	Energy production and conversion	glycerate oxidase [Pinus pinaster]
c304289.graph_c0	2	2.75	2.01	0.41	0.04	0.61	0.000386728	-2.6208	down	[Q]	Secondary metabolites biosynthesis, transport and catabolism	--	--	--	--	Taurine catabolism dioxygenase TauD, TfdA family;; CsiD	--	Q	Secondary metabolites biosynthesis, transport and catabolism	hypothetical protein AK830_g8729 [Neonectria ditissima]
c297974.graph_c0	27.74	44.72	34.38	10.25	22.41	25.44	0.00586993	-0.86653	down	--	--	--	--	--	--	Protein of unknown function, DUF538	--	S	Function unknown	unknown [Picea sitchensis]
c308592.graph_c0	27.73	27.28	28.81	18.18	14.25	18.61	0.00486225	-0.674536	down	[IR]	Lipid transport and metabolism ;; General function prediction only	--	K21026|1.76933e-102|atr:18423605|K21026 acetylajmaline esterase [EC:3.1.1.80] | (RefSeq) GDSL esterase/lipase At5g45910	--	--	GDSL-like Lipase/Acylhydrolase	GDSL esterase/lipase At1g28640 OS=Arabidopsis thaliana OX=3702 GN=At1g28640 PE=3 SV=1	S	Function unknown	unknown [Picea sitchensis]
c270385.graph_c0	165.7	179.38	170.63	82.9	94.14	158.09	0.00984482	-0.602177	down	--	--	--	--	--	--	--	--	--	--	unknown [Picea sitchensis]
c270378.graph_c0	9.47	5.44	9	27.24	23.87	13.05	3.30636e-06	1.46116	up	[R]	General function prediction only	Molecular Function: selenium binding (GO:0008430);;	K17285|0|aip:107638242|K17285 selenium-binding protein 1 | (RefSeq) selenium-binding protein 1	[P]	Inorganic ion transport and metabolism	56kDa selenium binding protein (SBP56)	Selenium-binding protein 1 OS=Arabidopsis thaliana OX=3702 GN=SBP1 PE=1 SV=1	S	Function unknown	unknown [Picea sitchensis]
c270071.graph_c0	7.96	1.68	7.53	16.26	13.03	17.55	0.00474089	1.46941	up	[C]	Energy production and conversion	Molecular Function: binding (GO:0005488);; Cellular Component: nucleus (GO:0005634);; Cellular Component: cytoplasm (GO:0005737);; Cellular Component: cell periphery (GO:0071944);;	--	[C]	Energy production and conversion	Globin	Non-symbiotic hemoglobin 1 OS=Medicago sativa OX=3879 GN=MHB1 PE=2 SV=1	C	Energy production and conversion	Globin [Macleaya cordata]
c304799.graph_c0	15.93	25.69	23.65	11.58	7.5	11.72	0.0041295	-1.05442	down	[QV]	Secondary metabolites biosynthesis, transport and catabolism ;; Defense mechanisms	Molecular Function: iron ion binding (GO:0005506);; Cellular Component: integral component of membrane (GO:0016021);; Molecular Function: oxidoreductase activity, acting on paired donors, with incorporation or reduction of molecular oxygen, NAD(P)H as one donor, and incorporation of one atom of oxygen (GO:0016709);; Molecular Function: heme binding (GO:0020037);; Biological Process: oxidation-red…	--	[Q]	Secondary metabolites biosynthesis, transport and catabolism	Cytochrome P450	Cytochrome P450 82C2 OS=Arabidopsis thaliana OX=3702 GN=CYP82C2 PE=2 SV=2	Q	Secondary metabolites biosynthesis, transport and catabolism	unknown [Picea sitchensis]
c303698.graph_c0	88.1	56.69	44.47	25.64	30.12	49.52	0.00630748	-0.827436	down	--	--	--	--	--	--	--	Ripening-related protein grip22 OS=Vitis vinifera OX=29760 GN=grip22 PE=2 SV=1	S	Function unknown	PREDICTED: kiwellin-like [Malus domestica]
c311408.graph_c0	54.65	25.86	41.52	148.53	88.65	98.24	1.24019e-07	1.46968	up	[GI]	Carbohydrate transport and metabolism ;; Lipid transport and metabolism	Molecular Function: hydrolase activity (GO:0016787);;	K01051|6.51644e-175|egu:105036139|K01051 pectinesterase [EC:3.1.1.11] | (RefSeq) pectinesterase-like	--	--	Pectinesterase;; Plant invertase/pectin methylesterase inhibitor	Pectinesterase 2 OS=Citrus sinensis OX=2711 GN=PECS-2.1 PE=2 SV=1	G	Carbohydrate transport and metabolism	pectin methylesterase-like protein [Taiwania cryptomerioides]
c310429.graph_c0	14.35	23.13	14.91	1.36	5.32	4.27	3.81542e-06	-2.07599	down	--	--	--	--	--	--	--	--	S	Function unknown	GTP-binding protein EsdC [Metarhizium anisopliae]
c297054.graph_c2	3.08	0.82	5.09	0.57	0.43	0.6	0.00048334	-2.44055	down	[R]	General function prediction only	--	--	[R]	General function prediction only	Animal haem peroxidase	Alpha-dioxygenase 2 OS=Arabidopsis thaliana OX=3702 GN=DOX2 PE=2 SV=1	S	Function unknown	Animal heme peroxidase homologue [Chondrus crispus]
c182772.graph_c0	26.53	4.52	29.48	4.36	7.75	3.68	0.00813017	-1.95351	down	--	--	--	--	--	--	WH2 motif	--	--	--	hypothetical protein VOLCADRAFT_104335 [Volvox carteri f. nagariensis]
c311554.graph_c0	52.16	71.41	40.39	18.16	24.51	32.17	1.42284e-05	-1.36514	down	[DPM]	Cell cycle control, cell division, chromosome partitioning ;; Inorganic ion transport and metabolism ;; Cell wall/membrane/envelope biogenesis	Molecular Function: copper ion binding (GO:0005507);; Biological Process: lignin biosynthetic process (GO:0009809);; Cellular Component: integral component of membrane (GO:0016021);; Molecular Function: oxidoreductase activity, oxidizing metal ions (GO:0016722);; Biological Process: lignin catabolic process (GO:0046274);; Cellular Component: apoplast (GO:0048046);; Molecular Function: hydroquinon…	K05909|0|nnu:104597151|K05909 laccase [EC:1.10.3.2] | (RefSeq) laccase-17-like	[Q]	Secondary metabolites biosynthesis, transport and catabolism	Multicopper oxidase;; Multicopper oxidase;; Multicopper oxidase	Laccase-4 OS=Oryza sativa subsp. japonica OX=39947 GN=LAC4 PE=2 SV=1	Q	Secondary metabolites biosynthesis, transport and catabolism	laccase [Pinus taeda]
c296934.graph_c0	25.57	4.72	21.75	4.52	5.44	5.87	0.000290251	-1.68493	down	--	--	--	--	--	--	PH domain	--	S	Function unknown	predicted protein [Hordeum vulgare subsp. vulgare]
c312277.graph_c0	0.98	0.44	4.21	0.41	0.62	0.2	0.00654171	-2.15575	down	--	--	Molecular Function: RNA polymerase II transcription factor activity, sequence-specific DNA binding (GO:0000981);; Molecular Function: DNA binding (GO:0003677);; Cellular Component: nucleus (GO:0005634);; Biological Process: regulation of transcription from RNA polymerase II promoter (GO:0006357);; Molecular Function: zinc ion binding (GO:0008270);;	--	[R]	General function prediction only	Fungal specific transcription factor domain;; Zinc finger, C2H2 type;; Zinc-finger of C2H2 type;; Fungal Zn(2)-Cys(6) binuclear cluster domain	--	S	Function unknown	hypothetical protein AK830_g3655 [Neonectria ditissima]
c312070.graph_c0	9.17	2.93	9.42	19.48	14.65	11.31	0.00383045	1.47024	up	--	--	Molecular Function: transferase activity (GO:0016740);;	--	--	--	Universal stress protein family	U-box domain-containing protein 51 OS=Arabidopsis thaliana OX=3702 GN=PUB51 PE=2 SV=2	T	Signal transduction mechanisms	PREDICTED: U-box domain-containing protein 35-like [Glycine max]
c305952.graph_c0	154.32	155.61	51.66	32.92	67.68	33.24	0.000141632	-1.42053	down	--	--	Molecular Function: chitin binding (GO:0008061);; Biological Process: defense response to bacterium (GO:0042742);; Biological Process: defense response to fungus (GO:0050832);;	--	[R]	General function prediction only	Barwin family	Wound-induced protein WIN1 OS=Solanum tuberosum OX=4113 GN=WIN1 PE=2 SV=1	G	Carbohydrate transport and metabolism	unknown [Picea sitchensis]
c309450.graph_c5	16.93	34.52	22.64	13.71	3.98	16.07	0.00709044	-1.10216	down	--	--	--	--	[K]	Transcription	Myb/SANT-like DNA-binding domain;; Myb-like DNA-binding domain;; Myb-like DNA-binding domain;; Alcohol dehydrogenase transcription factor Myb/SANT-like	Trihelix transcription factor PTL OS=Arabidopsis thaliana OX=3702 GN=PTL PE=2 SV=1	K	Transcription	predicted protein [Physcomitrella patens]
c293840.graph_c0	53.95	20.26	36.24	67.66	139.74	95.28	4.71396e-06	1.4733	up	[F]	Nucleotide transport and metabolism	--	--	--	--	Phosphorylase superfamily;; Phosphorylase superfamily	Bark storage protein A OS=Populus deltoides OX=3696 GN=BSPA PE=2 SV=1	F	Nucleotide transport and metabolism	unknown [Picea sitchensis]
c297418.graph_c0	1.11	1.41	2.21	2.63	3.81	6.76	0.00521494	1.49963	up	[R]	General function prediction only	--	--	[R]	General function prediction only	WD domain, G-beta repeat;; Nucleoporin Nup120/160	Protein JINGUBANG OS=Arabidopsis thaliana OX=3702 GN=JGB PE=1 SV=1	S	Function unknown	protein JINGUBANG-like [Manihot esculenta]
c306724.graph_c0	8.2	1.5	9.86	18.45	27.89	11.16	0.00345586	1.57442	up	--	--	--	K14488|1.17178e-22|tcc:TCM_008557|K14488 SAUR family protein | (RefSeq) SAUR family protein	--	--	Auxin responsive protein	Auxin-responsive protein SAUR72 OS=Arabidopsis thaliana OX=3702 GN=SAUR72 PE=2 SV=1	S	Function unknown	Auxin_inducible domain-containing protein [Cephalotus follicularis]
c277246.graph_c0	2.14	1.61	3.22	0.09	0.33	0.08	1.43554e-05	-3.6295	down	--	--	--	--	--	--	--	--	--	--	hypothetical protein EPUS_00229 [Endocarpon pusillum Z07020]
c310034.graph_c0	13.88	4.72	10.92	20.21	29.99	36.35	5.47601e-05	1.57525	up	--	--	--	K16281|2.00716e-15|pvu:PHAVU_002G291800g|K16281 RING-H2 zinc finger protein RHA1 | (RefSeq) hypothetical protein	[O]	Posttranslational modification, protein turnover, chaperones	Ring finger domain;; RING-like zinc finger;; RING-H2 zinc finger domain;; Zinc finger, C3HC4 type (RING finger);; RING-type zinc-finger;; Zinc finger, C3HC4 type (RING finger);; Anaphase-promoting complex subunit 11 RING-H2 finger	Probable E3 ubiquitin-protein ligase XERICO OS=Arabidopsis thaliana OX=3702 GN=XERICO PE=1 SV=1	O	Posttranslational modification, protein turnover, chaperones	unknown [Picea sitchensis]
c298674.graph_c0	25.45	3.7	25.54	44.31	68.63	48.78	0.00114255	1.59666	up	--	--	--	--	--	--	LURP-one-related	Protein LURP-one-related 11 OS=Arabidopsis thaliana OX=3702 GN=At3g14260 PE=2 SV=1	S	Function unknown	unknown [Picea sitchensis]
c301264.graph_c0	11.33	2.99	9.54	2.49	3.12	2.94	0.00942279	-1.45997	down	--	--	--	--	--	--	PH domain	--	T	Signal transduction mechanisms	hypothetical protein AV274_4071 [Blastocystis sp. ATCC 50177/Nand II]
c294584.graph_c1	3.22	1.23	3.82	3.32	12.9	8.79	0.00983325	1.60195	up	[QV]	Secondary metabolites biosynthesis, transport and catabolism ;; Defense mechanisms	Molecular Function: iron ion binding (GO:0005506);; Cellular Component: integral component of membrane (GO:0016021);; Molecular Function: oxidoreductase activity, acting on paired donors, with incorporation or reduction of molecular oxygen, NAD(P)H as one donor, and incorporation of one atom of oxygen (GO:0016709);; Molecular Function: heme binding (GO:0020037);; Biological Process: secondary met…	K20562|3.19317e-56|vvi:100264547|K20562 biphenyl-4-hydroxylase | (RefSeq) cytochrome P450 CYP736A12	[Q]	Secondary metabolites biosynthesis, transport and catabolism	Cytochrome P450	Cytochrome P450 CYP736A12 OS=Panax ginseng OX=4054 PE=2 SV=1	Q	Secondary metabolites biosynthesis, transport and catabolism	unknown [Picea sitchensis]
c310673.graph_c1	410.88	339.38	404.51	210.28	157.28	331.92	0.00875768	-0.656218	down	--	--	--	--	--	--	--	--	--	--	unknown [Picea sitchensis]
c300684.graph_c0	6.57	4.77	6.7	1.77	2.49	3.45	0.00294471	-1.20052	down	--	--	--	--	--	--	Protein of unknown function (DUF688)	--	--	--	--
c310926.graph_c0	1.53	1.87	5.5	0.25	0.61	0.62	8.87094e-05	-2.45774	down	--	--	--	--	[R]	General function prediction only	Ubiquitin family;; Domain of unknown function (DUF4283)	Probable LRR receptor-like serine/threonine-protein kinase At1g67720 OS=Arabidopsis thaliana OX=3702 GN=At1g67720 PE=2 SV=1	S	Function unknown	uncharacterized protein CFP56_65842 [Quercus suber]
c308544.graph_c0	1.7	2.8	0.77	0.05	0.18	0.57	0.000391684	-2.69972	down	[R]	General function prediction only	--	--	--	--	UvrD/REP helicase N-terminal domain;; UvrD-like helicase C-terminal domain	--	L	Replication, recombination and repair	UvrD-like Helicase [Macleaya cordata]
c307223.graph_c2	34.84	48.12	40.92	18.26	19.56	32.48	0.00804822	-0.769837	down	[DPM]	Cell cycle control, cell division, chromosome partitioning ;; Inorganic ion transport and metabolism ;; Cell wall/membrane/envelope biogenesis	Molecular Function: copper ion binding (GO:0005507);; Cellular Component: integral component of membrane (GO:0016021);; Molecular Function: oxidoreductase activity, oxidizing metal ions (GO:0016722);; Biological Process: lignin catabolic process (GO:0046274);; Cellular Component: apoplast (GO:0048046);; Molecular Function: hydroquinone:oxygen oxidoreductase activity (GO:0052716);; Biological Proc…	K05909|2.93969e-143|atr:18423467|K05909 laccase [EC:1.10.3.2] | (RefSeq) laccase-12	[Q]	Secondary metabolites biosynthesis, transport and catabolism	Multicopper oxidase;; Multicopper oxidase	Laccase-12 OS=Arabidopsis thaliana OX=3702 GN=LAC12 PE=2 SV=1	Q	Secondary metabolites biosynthesis, transport and catabolism	unknown [Picea sitchensis]
c311398.graph_c0	1.02	1.29	1.08	4.44	2.52	3.13	0.00148852	1.63277	up	--	--	--	--	--	--	Basic region leucine zipper	Basic leucine zipper 19 OS=Arabidopsis thaliana OX=3702 GN=BZIP19 PE=2 SV=1	K	Transcription	Basic-leucine zipper transcription factor [Parasponia andersonii]
c271517.graph_c0	0.87	0.76	1.4	0.09	0.17	0.11	5.10809e-05	-2.9459	down	[P]	Inorganic ion transport and metabolism	Molecular Function: peroxidase activity (GO:0004601);; Biological Process: response to oxidative stress (GO:0006979);; Biological Process: metabolic process (GO:0008152);; Biological Process: cellular process (GO:0009987);; Biological Process: response to chemical (GO:0042221);;	--	--	--	Peroxidase	L-ascorbate peroxidase 3 OS=Arabidopsis thaliana OX=3702 GN=APX3 PE=1 SV=1	P	Inorganic ion transport and metabolism	hypothetical protein CHLRE_01g045700v5 [Chlamydomonas reinhardtii]
c294439.graph_c0	11.85	14.13	17.49	11.14	6.83	6.52	0.00758574	-0.777311	down	--	--	Biological Process: primary metabolic process (GO:0044238);; Biological Process: cellular macromolecule metabolic process (GO:0044260);;	--	--	--	F-box domain;; F-box-like	F-box/kelch-repeat protein At3g61590 OS=Arabidopsis thaliana OX=3702 GN=At3g61590 PE=1 SV=1	--	--	unknown [Picea sitchensis]
c311001.graph_c0	7.87	24.46	3.43	17.05	18.16	67.13	0.00566121	1.63577	up	[C]	Energy production and conversion	Molecular Function: aldehyde dehydrogenase (NAD) activity (GO:0004029);; Cellular Component: nuclear pore (GO:0005643);; Cellular Component: Golgi apparatus (GO:0005794);; Cellular Component: cytosol (GO:0005829);; Biological Process: nucleocytoplasmic transport (GO:0006913);; Molecular Function: structural constituent of nuclear pore (GO:0017056);; Biological Process: oxidation-reduction process…	K00128|0|brp:103873557|K00128 aldehyde dehydrogenase (NAD+) [EC:1.2.1.3] | (RefSeq) aldehyde dehydrogenase family 2 member B4, mitochondrial-like	[C]	Energy production and conversion	Aldehyde dehydrogenase family	Aldehyde dehydrogenase family 2 member B4, mitochondrial OS=Arabidopsis thaliana OX=3702 GN=ALDH2B4 PE=1 SV=1	C	Energy production and conversion	aldehyde dehydrogenase [Coniosporium apollinis CBS 100218]
c308033.graph_c0	9.23	48.1	10.34	5.19	4.89	5.47	0.000127951	-2.23639	down	[M]	Cell wall/membrane/envelope biogenesis	Molecular Function: transferase activity, transferring glycosyl groups (GO:0016757);;	K18819|3.50887e-179|nnu:104593178|K18819 inositol 3-alpha-galactosyltransferase [EC:2.4.1.123] | (RefSeq) galactinol synthase 1-like	[G]	Carbohydrate transport and metabolism	Glycosyl transferase family 8;; Nucleotide-diphospho-sugar transferase	Galactinol synthase 1 OS=Ajuga reptans OX=38596 GN=GOLS1 PE=1 SV=1	O	Posttranslational modification, protein turnover, chaperones	unknown [Picea sitchensis]
c288752.graph_c0	3.34	10.09	4.39	0	0.32	0.32	7.73341e-08	-4.68402	down	--	--	--	--	--	--	--	--	S	Function unknown	hypothetical protein AU210_016712 [Fusarium oxysporum f. sp. radicis-cucumerinum]
c313201.graph_c0	47.85	13.88	13.09	6.26	9.97	8.73	0.000131126	-1.57691	down	[T]	Signal transduction mechanisms	Molecular Function: ATP binding (GO:0005524);; Cellular Component: plasma membrane (GO:0005886);; Cellular Component: integral component of membrane (GO:0016021);; Molecular Function: ATPase activity, coupled to transmembrane movement of substances (GO:0042626);; Biological Process: transmembrane transport (GO:0055085);;	--	[Q]	Secondary metabolites biosynthesis, transport and catabolism	ABC-2 type transporter;; ABC transporter;; Plant PDR ABC transporter associated;; ABC-transporter extracellular N-terminal;; AAA domain, putative AbiEii toxin, Type IV TA system;; ATPase family associated with various cellular activities (AAA)	ABC transporter G family member 36 OS=Arabidopsis thaliana OX=3702 GN=ABCG36 PE=1 SV=1	V	Defense mechanisms	PREDICTED: ABC transporter G family member 36-like [Nelumbo nucifera]
c303325.graph_c0	3.99	4.06	1.57	0.63	0.87	0.24	0.000475568	-2.46122	down	[R]	General function prediction only	--	--	--	--	PB1 domain	--	--	--	--
c300395.graph_c0	2.93	0.58	3.99	9.49	8.86	4.69	0.00568612	1.6563	up	--	--	--	K19040|8.10734e-27|pop:POPTR_0016s14320g|K19040 E3 ubiquitin-protein ligase ATL10/75/76/77/78 [EC:2.3.2.27] | (RefSeq) POPTRDRAFT_750033; zinc finger family protein	[O]	Posttranslational modification, protein turnover, chaperones	Ring finger domain;; RING-like zinc finger;; Zinc finger, C3HC4 type (RING finger);; RING-H2 zinc finger domain;; Zinc finger, C3HC4 type (RING finger);; RING-type zinc-finger;; Anaphase-promoting complex subunit 11 RING-H2 finger	RING-H2 finger protein ATL74 OS=Arabidopsis thaliana OX=3702 GN=ATL74 PE=2 SV=1	O	Posttranslational modification, protein turnover, chaperones	zinc finger family protein [Populus trichocarpa]
c303027.graph_c0	4.22	6.7	2.56	1.59	0.81	0.37	0.00155193	-2.20193	down	--	--	--	--	[Z]	Cytoskeleton	Gelsolin repeat	Villin-2 OS=Oryza sativa subsp. japonica OX=39947 GN=VLN2 PE=2 SV=1	S	Function unknown	hypothetical protein BATDEDRAFT_37025 [Batrachochytrium dendrobatidis JAM81]
c304908.graph_c0	30.04	47.84	32.81	21.49	19.01	22.95	0.00187437	-0.740447	down	[I]	Lipid transport and metabolism	Molecular Function: iron ion binding (GO:0005506);; Biological Process: fatty acid biosynthetic process (GO:0006633);; Cellular Component: integral component of membrane (GO:0016021);; Molecular Function: oxidoreductase activity (GO:0016491);; Biological Process: oxidation-reduction process (GO:0055114);;	K15746|3.07262e-86|vvi:100268009|K15746 beta-carotene 3-hydroxylase [EC:1.14.13.129] | (RefSeq) beta-carotene hydroxylase 2, chloroplastic	--	--	Fatty acid hydroxylase superfamily	Beta-carotene 3-hydroxylase 1, chloroplastic OS=Arabidopsis thaliana OX=3702 GN=BETA-OHASE 1 PE=1 SV=1	S	Function unknown	hypothetical protein CRG98_033406 [Punica granatum]
c272507.graph_c0	6.88	1.95	9.43	18.13	24.37	14.25	0.00107515	1.6591	up	--	--	--	--	--	--	--	CLAVATA3/ESR (CLE)-related protein 12 OS=Arabidopsis thaliana OX=3702 GN=CLE12 PE=2 SV=1	--	--	CLAVATA3/ESR (CLE)-related protein 12-like [Durio zibethinus]
c304256.graph_c0	2.94	19.98	4.41	0.65	2.57	1.43	0.00134281	-2.48038	down	--	--	--	--	--	--	--	Cysteine-rich receptor-like protein kinase 10 OS=Arabidopsis thaliana OX=3702 GN=CRK10 PE=1 SV=3	T	Signal transduction mechanisms	hypothetical protein 2_6183_01, partial [Pinus radiata]
c313329.graph_c0	1.92	0.77	4.51	8.03	8.19	6.1	0.000444108	1.67622	up	[I]	Lipid transport and metabolism	Molecular Function: oxidoreductase activity (GO:0016491);; Biological Process: oxidation-reduction process (GO:0055114);;	K00574|0|atr:18447304|K00574 cyclopropane-fatty-acyl-phospholipid synthase [EC:2.1.1.79] | (RefSeq) uncharacterized LOC18447304	--	--	Mycolic acid cyclopropane synthetase;; Flavin containing amine oxidoreductase;; Methyltransferase domain;; NAD(P)-binding Rossmann-like domain;; Methyltransferase domain;; Methyltransferase domain;; Methyltransferase domain;; Methyltransferase domain;; FAD dependent oxidoreductase;; Methyltransferase small domain;; FAD binding domain	(S)-tetrahydroprotoberberine N-methyltransferase OS=Eschscholzia californica OX=3467 PE=1 SV=1	M	Cell wall/membrane/envelope biogenesis	uncharacterized protein LOC18447304 isoform X1 [Amborella trichopoda]
c313086.graph_c0	1.37	2.62	0.88	2.33	8.98	7.86	0.00118771	1.75265	up	--	--	Cellular Component: mitochondrion (GO:0005739);; Biological Process: alcohol metabolic process (GO:0006066);; Biological Process: carnitine metabolic process (GO:0009437);; Molecular Function: transferase activity, transferring acyl groups (GO:0016746);;	--	[I]	Lipid transport and metabolism	Choline/Carnitine o-acyltransferase	--	S	Function unknown	predicted protein [[Nectria] haematococca mpVI 77-13-4]
c304686.graph_c0	3.95	1.12	3.37	0.5	0.89	0.75	0.00306	-1.94318	down	--	--	Molecular Function: ion binding (GO:0043167);;	K17095|1.06628e-60|smo:SELMODRAFT_94768|K17095 annexin A7/11 | (RefSeq) hypothetical protein	[U]	Intracellular trafficking, secretion, and vesicular transport	Annexin	Annexin D1 OS=Arabidopsis thaliana OX=3702 GN=ANN1 PE=1 SV=1	S	Function unknown	hypothetical protein SELMODRAFT_94768 [Selaginella moellendorffii]
c297157.graph_c0	1.78	0.6	2.44	5.67	6.67	3.01	0.00620948	1.7614	up	--	--	--	--	--	--	Seed maturation protein	--	--	--	--
c283177.graph_c0	0.77	2.13	1.54	7.42	3.2	4.55	0.0024191	1.80006	up	[R]	General function prediction only	--	--	--	--	NmrA-like family;; NAD(P)H-binding;; NAD dependent epimerase/dehydratase family;; 3-beta hydroxysteroid dehydrogenase/isomerase family	Isoflavone reductase homolog IRL1 OS=Ginkgo biloba OX=3311 GN=IRL1 PE=1 SV=1	S	Function unknown	unknown [Picea sitchensis]
c310506.graph_c0	1.64	3.34	1.39	7.08	6	9.74	0.000332886	1.82106	up	[R]	General function prediction only	Molecular Function: oxidoreductase activity (GO:0016491);; Biological Process: oxidation-reduction process (GO:0055114);;	K00010|7.29626e-32|ccp:CHC_T00009290001|K00010 myo-inositol 2-dehydrogenase / D-chiro-inositol 1-dehydrogenase [EC:1.1.1.18 1.1.1.369] | (RefSeq) myo-inositol dehydrogenase	--	--	Oxidoreductase family, NAD-binding Rossmann fold;; Oxidoreductase family, C-terminal alpha/beta domain	--	S	Function unknown	predicted protein [[Nectria] haematococca mpVI 77-13-4]
c311080.graph_c0	33.16	26.99	21.97	15.04	11.36	18.97	0.0021436	-0.839683	down	--	--	Molecular Function: DNA binding (GO:0003677);;	--	--	--	Helix-loop-helix DNA-binding domain	Transcription factor bHLH162 OS=Arabidopsis thaliana OX=3702 GN=BHLH162 PE=1 SV=1	K	Transcription	unknown [Picea sitchensis]
c306950.graph_c0	11.89	3.28	10.7	1.68	4.92	1.89	0.00134111	-1.58038	down	[S]	Function unknown	--	--	--	--	Major Vault Protein repeat;; Shoulder domain	--	Z	Cytoskeleton	predicted protein [Hordeum vulgare subsp. vulgare]
c311140.graph_c4	105.6	29.42	10.67	16.98	17.08	20.83	0.00878217	-1.45632	down	--	--	--	--	--	--	BURP domain	BURP domain-containing protein 16 OS=Oryza sativa subsp. japonica OX=39947 GN=BURP16 PE=2 SV=1	S	Function unknown	PREDICTED: polygalacturonase non-catalytic subunit AroGP2-like [Eucalyptus grandis]
c311258.graph_c0	14.76	16.61	20.4	9.22	8.59	14.63	0.00578571	-0.887873	down	[Q]	Secondary metabolites biosynthesis, transport and catabolism	Molecular Function: metal ion binding (GO:0046872);;	--	[QR]	--	non-haem dioxygenase in morphine synthesis N-terminal;; 2OG-Fe(II) oxygenase superfamily	Probable 2-oxoglutarate-dependent dioxygenase At3g50210 OS=Arabidopsis thaliana OX=3702 GN=At3g50210 PE=2 SV=1	S	Function unknown	2-oxoglutarate-Fe(II) type oxidoreductase isoform X1 [Amborella trichopoda]
c301825.graph_c0	58.43	73.23	59.54	48.42	19.78	36.02	0.0036261	-0.844649	down	--	--	--	--	--	--	--	--	--	--	unknown [Picea sitchensis]
c284394.graph_c0	45.87	40.21	35.27	2.87	9.46	19.28	0.000148539	-1.85347	down	--	--	--	K18635|7.64247e-14|tcc:TCM_015248|K18635 protein SPIRAL1 and related proteins | (RefSeq) Glycerol dehydrogenase large subunit, putative	--	--	--	Protein SPIRAL1-like 1 OS=Oryza sativa subsp. japonica OX=39947 GN=Os03g0417800 PE=3 SV=1	S	Function unknown	unknown [Picea sitchensis]
c308916.graph_c0	3.43	2.61	2.16	1	0.57	0.96	0.00605452	-1.88647	down	[O]	Posttranslational modification, protein turnover, chaperones	Biological Process: protein peptidyl-prolyl isomerization (GO:0000413);; Molecular Function: peptidyl-prolyl cis-trans isomerase activity (GO:0003755);; Cellular Component: mitochondrion (GO:0005739);; Biological Process: protein folding (GO:0006457);; Biological Process: apoptotic process (GO:0006915);;	K03767|4.87754e-60|olu:OSTLU_34076|K03767 peptidyl-prolyl cis-trans isomerase A (cyclophilin A) [EC:5.2.1.8] | (RefSeq) CYN19-4; Peptidyl-prolyl cis-trans isomerase, cyclophilin-type	[O]	Posttranslational modification, protein turnover, chaperones	Cyclophilin type peptidyl-prolyl cis-trans isomerase/CLD	Peptidyl-prolyl cis-trans isomerase CYP20-1 OS=Arabidopsis thaliana OX=3702 GN=CYP20-1 PE=1 SV=1	O	Posttranslational modification, protein turnover, chaperones	hypothetical protein BN1708_005947 [Verticillium longisporum]
c311661.graph_c1	64.02	333.07	51.21	35.05	50.7	46.25	0.00188366	-1.25745	down	[IR]	Lipid transport and metabolism ;; General function prediction only	--	--	[R]	General function prediction only	GMC oxidoreductase;; GMC oxidoreductase;; NAD(P)-binding Rossmann-like domain	(R)-mandelonitrile lyase-like OS=Arabidopsis thaliana OX=3702 GN=At1g73050 PE=2 SV=1	E	Amino acid transport and metabolism	unknown [Picea sitchensis]
c299005.graph_c0	14.04	12	10.27	8.34	4.47	6.95	0.00701917	-0.844264	down	--	--	--	--	--	--	Protein of unknown function (DUF688)	--	S	Function unknown	unknown [Picea sitchensis]
c300399.graph_c0	6.65	1	2.06	11.21	13.81	8.73	0.000560967	1.83066	up	[C]	Energy production and conversion	Biological Process: metabolic process (GO:0008152);; Molecular Function: oxidoreductase activity (GO:0016491);;	K00279|1.43463e-173|atr:18439768|K00279 cytokinin dehydrogenase [EC:1.5.99.12] | (RefSeq) cytokinin dehydrogenase 7	[C]	Energy production and conversion	Cytokinin dehydrogenase 1, FAD and cytokinin binding;; FAD binding domain	Cytokinin dehydrogenase 7 OS=Arabidopsis thaliana OX=3702 GN=CKX7 PE=1 SV=1	C	Energy production and conversion	CKX2 [Pinus tabuliformis]
c282352.graph_c0	0.51	1.16	0.44	2.36	2.88	2.28	0.00506099	1.83296	up	--	--	--	--	--	--	Domain of unknown function (DUF4408);; Cotton fibre expressed protein	--	--	--	--
c295090.graph_c0	65.64	48	77.5	37.03	36.5	47.07	0.00426112	-0.636251	down	[R]	General function prediction only	Molecular Function: nucleotide binding (GO:0000166);; Cellular Component: intracellular (GO:0005622);; Biological Process: transport (GO:0006810);;	K07937|2.48871e-67|pvu:PHAVU_006G122200g|K07937 ADP-ribosylation factor 1 | (RefSeq) hypothetical protein	[U]	Intracellular trafficking, secretion, and vesicular transport	ADP-ribosylation factor family;; Ras family;; Ras of Complex, Roc, domain of DAPkinase;; Signal recognition particle receptor beta subunit;; Gtr1/RagA G protein conserved region	ADP-ribosylation factor 1 OS=Solanum tuberosum OX=4113 PE=2 SV=2	S	Function unknown	ADP-ribosylation factor family [Phytophthora infestans T30-4]
c301864.graph_c0	71.44	121.69	117.82	60.36	47.53	70.25	0.000847335	-0.768359	down	--	--	Molecular Function: hydrolase activity (GO:0016787);;	K14497|3.63786e-76|ppp:PHYPADRAFT_13662|K14497 protein phosphatase 2C [EC:3.1.3.16] | (RefSeq) hypothetical protein	[T]	Signal transduction mechanisms	Protein phosphatase 2C	Probable protein phosphatase 2C 24 OS=Arabidopsis thaliana OX=3702 GN=At2g29380 PE=2 SV=1	T	Signal transduction mechanisms	hypothetical protein AXG93_2836s1010 [Marchantia polymorpha subsp. ruderalis]
c287892.graph_c0	2.86	3.79	3.61	0.61	1.16	0.12	0.00147755	-2.40087	down	--	--	Molecular Function: pectate lyase activity (GO:0030570);; Biological Process: pectin catabolic process (GO:0045490);; Molecular Function: metal ion binding (GO:0046872);;	K01728|6.2853e-35|bvg:104899452|K01728 pectate lyase [EC:4.2.2.2] | (RefSeq) probable pectate lyase 8	--	--	--	Pectate lyase OS=Zinnia violacea OX=34245 PE=1 SV=1	G	Carbohydrate transport and metabolism	unknown [Picea sitchensis]
c312234.graph_c0	14.66	2.59	14.49	36.4	50.05	26.11	0.000165808	1.84495	up	[P]	Inorganic ion transport and metabolism	Molecular Function: transporter activity (GO:0005215);; Biological Process: transport (GO:0006810);; Cellular Component: integral component of membrane (GO:0016021);;	K12347|0|adu:107460699|K12347 natural resistance-associated macrophage protein | (RefSeq) metal transporter Nramp5-like	[P]	Inorganic ion transport and metabolism	Natural resistance-associated macrophage protein	Metal transporter Nramp3 OS=Oryza sativa subsp. japonica OX=39947 GN=NRAMP3 PE=2 SV=1	P	Inorganic ion transport and metabolism	Natural resistance-associated macrophage like [Macleaya cordata]
c308451.graph_c1	2.33	1.05	0.6	2.02	3.94	8.27	0.00512045	1.84684	up	[M]	Cell wall/membrane/envelope biogenesis	--	--	[R]	General function prediction only	Kelch motif;; Kelch motif;; Galactose oxidase, central domain;; Kelch motif;; Galactose oxidase, central domain;; F-box domain	F-box/kelch-repeat protein At1g80440 OS=Arabidopsis thaliana OX=3702 GN=At1g80440 PE=2 SV=1	S	Function unknown	unknown [Picea sitchensis]
c214578.graph_c0	125.39	51.22	135.26	354.27	490.61	304.25	8.92405e-09	1.87972	up	--	--	Cellular Component: vacuole (GO:0005773);; Cellular Component: integral component of plasma membrane (GO:0005887);; Biological Process: water transport (GO:0006833);; Cellular Component: plasmodesma (GO:0009506);; Biological Process: cellular water homeostasis (GO:0009992);; Molecular Function: water channel activity (GO:0015250);; Molecular Function: glycerol channel activity (GO:0015254);; Biol…	K09872|1.77045e-40|cic:CICLE_v10029003mg|K09872 aquaporin PIP | (RefSeq) hypothetical protein	[G]	Carbohydrate transport and metabolism	Major intrinsic protein	Aquaporin PIP-type OS=Atriplex canescens OX=35922 PE=2 SV=1	G	Carbohydrate transport and metabolism	unknown [Picea sitchensis]
c292758.graph_c0	1.45	0.37	2.48	7.59	3.62	4.14	0.000840548	1.88289	up	[V]	Defense mechanisms	Biological Process: drug transmembrane transport (GO:0006855);; Molecular Function: drug transmembrane transporter activity (GO:0015238);; Molecular Function: antiporter activity (GO:0015297);; Cellular Component: integral component of membrane (GO:0016021);;	K03327|0|rcu:8288072|K03327 multidrug resistance protein, MATE family | (RefSeq) protein DETOXIFICATION 48	[R]	General function prediction only	MatE	Protein DETOXIFICATION 48 OS=Arabidopsis thaliana OX=3702 GN=DTX48 PE=2 SV=1	V	Defense mechanisms	multidrug resistance pump, putative [Ricinus communis]
c313290.graph_c0	3.55	6.6	1.15	4.87	20.5	15.08	0.00310577	1.88785	up	[I]	Lipid transport and metabolism	Molecular Function: acetate-CoA ligase activity (GO:0003987);; Molecular Function: ATP binding (GO:0005524);; Cellular Component: integral component of membrane (GO:0016021);; Molecular Function: AMP binding (GO:0016208);; Biological Process: acetyl-CoA biosynthetic process from acetate (GO:0019427);;	K01895|6.43708e-164|cre:CHLREDRAFT_194063|K01895 acetyl-CoA synthetase [EC:6.2.1.1] | (RefSeq) ACS1; acetyl CoA synthetase	[I]	Lipid transport and metabolism	AMP-binding enzyme;; AMP-binding enzyme C-terminal domain	Acetyl-coenzyme A synthetase, chloroplastic/glyoxysomal OS=Arabidopsis thaliana OX=3702 GN=ACS PE=1 SV=1	I	Lipid transport and metabolism	Acetyl-coenzyme A synthetase [Neonectria ditissima]
c272209.graph_c0	13.42	5.68	2.1	0.58	0.74	1.88	0.00013288	-2.70235	down	--	--	--	K13464|2.98287e-14|gra:105794807|K13464 jasmonate ZIM domain-containing protein | (RefSeq) protein TIFY 9	--	--	tify domain;; Divergent CCT motif	Protein TIFY 9 OS=Arabidopsis thaliana OX=3702 GN=TIFY9 PE=1 SV=1	S	Function unknown	unknown [Picea sitchensis]
c306165.graph_c0	1.53	1.72	1.66	5.38	6.56	6.16	0.00124926	1.88948	up	--	--	--	--	--	--	--	--	--	--	unknown [Picea sitchensis]
c299182.graph_c0	0.71	0.51	1.73	4.11	3.39	3.3	0.00133999	1.89468	up	[Q]	Secondary metabolites biosynthesis, transport and catabolism	Biological Process: metabolic process (GO:0008152);; Molecular Function: oxidoreductase activity (GO:0016491);;	K00475|4.54089e-98|sind:105166042|K00475 naringenin 3-dioxygenase [EC:1.14.11.9] | (RefSeq) flavanone 3-dioxygenase	[QR]	--	2OG-Fe(II) oxygenase superfamily;; non-haem dioxygenase in morphine synthesis N-terminal	Naringenin,2-oxoglutarate 3-dioxygenase OS=Malus domestica OX=3750 PE=2 SV=1	S	Function unknown	unknown [Picea sitchensis]
c314041.graph_c0	19.42	21.24	19.09	9.97	9.15	12.24	0.000398711	-0.902943	down	--	--	Cellular Component: integral component of membrane (GO:0016021);;	--	[T]	Signal transduction mechanisms	EGF-like domain	--	S	Function unknown	unknown [Picea sitchensis]
c309694.graph_c0	3.84	1.09	1.4	2.84	3.58	18.11	0.005525	1.89568	up	[L]	Replication, recombination and repair	--	--	--	--	U-box domain	E3 ubiquitin-protein ligase PUB22 OS=Arabidopsis thaliana OX=3702 GN=PUB22 PE=1 SV=1	O	Posttranslational modification, protein turnover, chaperones	U-box protein [Cryptomeria japonica]
c268703.graph_c0	0.78	0.58	1.87	0.11	0.1	0.1	9.21658e-06	-3.30521	down	--	--	--	--	--	--	Protein of unknown function (DUF4449)	--	S	Function unknown	hypothetical protein CAC42_2583 [Elsinoe sp. CQ-2017a]
c303175.graph_c0	1.9	3.69	3.41	7.6	7.64	18.26	0.00241075	1.90506	up	--	--	Cellular Component: cytoplasm (GO:0005737);; Biological Process: metal ion transport (GO:0030001);; Molecular Function: transition metal ion binding (GO:0046914);; Biological Process: cellular transition metal ion homeostasis (GO:0046916);;	--	[P]	Inorganic ion transport and metabolism	--	Heavy metal-associated isoprenylated plant protein 39 OS=Arabidopsis thaliana OX=3702 GN=HIPP39 PE=2 SV=1	S	Function unknown	unknown [Picea sitchensis]
c306165.graph_c1	8.79	10.11	3.9	23.03	31.77	30.85	6.97458e-05	1.92049	up	--	--	--	--	--	--	C2 domain	--	S	Function unknown	unknown [Picea sitchensis]
c282290.graph_c0	1.09	0.17	0.38	1.82	1.13	3.05	0.00976803	1.93523	up	[O]	Posttranslational modification, protein turnover, chaperones	Biological Process: ferrous iron transport (GO:0015684);; Molecular Function: nicotianamine synthase activity (GO:0030410);;	K05953|1.44779e-115|atr:18434693|K05953 nicotianamine synthase [EC:2.5.1.43] | (RefSeq) nicotianamine synthase	--	--	Nicotianamine synthase protein	Nicotianamine synthase OS=Solanum lycopersicum OX=4081 GN=CHLN PE=2 SV=1	E	Amino acid transport and metabolism	nicotianamine synthase [Amborella trichopoda]
c298236.graph_c0	6.68	4.37	4.45	1.98	0.93	1.94	0.00542485	-1.62856	down	--	--	Cellular Component: cytoplasm (GO:0005737);; Biological Process: metal ion transport (GO:0030001);; Molecular Function: transition metal ion binding (GO:0046914);; Biological Process: cellular transition metal ion homeostasis (GO:0046916);;	--	--	--	Heavy-metal-associated domain	--	S	Function unknown	unknown [Picea sitchensis]
c313712.graph_c0	46.28	11.29	42.51	10.69	16.22	14.43	0.000629942	-1.29239	down	[R]	General function prediction only	--	--	--	--	--	--	U	Intracellular trafficking, secretion, and vesicular transport	--
c305879.graph_c0	0.68	4.27	2.71	0.7	0.4	0.84	0.00488851	-1.9529	down	[G]	Carbohydrate transport and metabolism	Cellular Component: extracellular region (GO:0005576);; Biological Process: cellular glucan metabolic process (GO:0006073);; Molecular Function: transferase activity (GO:0016740);; Molecular Function: hydrolase activity, acting on glycosyl bonds (GO:0016798);; Biological Process: cell wall organization (GO:0071555);; Cellular Component: cell periphery (GO:0071944);;	K08235|1.49097e-117|egu:105039200|K08235 xyloglucan:xyloglucosyl transferase [EC:2.4.1.207] | (RefSeq) probable xyloglucan endotransglucosylase/hydrolase protein 33	--	--	Glycosyl hydrolases family 16;; Xyloglucan endo-transglycosylase (XET) C-terminus	Probable xyloglucan endotransglucosylase/hydrolase protein 30 OS=Arabidopsis thaliana OX=3702 GN=XTH30 PE=2 SV=2	G	Carbohydrate transport and metabolism	PREDICTED: probable xyloglucan endotransglucosylase/hydrolase protein 33 [Elaeis guineensis]
c307876.graph_c0	4.96	7.65	1.77	1	0.73	0.1	0.000164824	-2.93392	down	--	--	--	--	--	--	PB1 domain	--	--	--	--
c307366.graph_c0	74.82	167.33	65.18	26.61	56.61	62.16	0.00246434	-1.06218	down	--	--	Biological Process: carbohydrate transport (GO:0008643);; Cellular Component: integral component of membrane (GO:0016021);;	K15382|7.498e-82|nnu:104600330|K15382 solute carrier family 50 (sugar transporter) | (RefSeq) bidirectional sugar transporter SWEET3-like	[R]	General function prediction only	Sugar efflux transporter for intercellular exchange	Bidirectional sugar transporter SWEET3b OS=Oryza sativa subsp. japonica OX=39947 GN=SWEET3B PE=3 SV=2	U	Intracellular trafficking, secretion, and vesicular transport	unknown [Picea sitchensis]
c307481.graph_c1	38.51	29.03	32.97	23.69	21.7	30.14	0.00426978	-0.808149	down	[GI]	Carbohydrate transport and metabolism ;; Lipid transport and metabolism	Cellular Component: extracellular region (GO:0005576);; Cellular Component: plant-type cell wall (GO:0009505);; Cellular Component: integral component of membrane (GO:0016021);; Molecular Function: pectinesterase activity (GO:0030599);; Biological Process: cell wall modification (GO:0042545);; Molecular Function: aspartyl esterase activity (GO:0045330);; Biological Process: pectin catabolic proce…	--	--	--	Pectinesterase	Probable pectinesterase 68 OS=Arabidopsis thaliana OX=3702 GN=PME68 PE=2 SV=1	G	Carbohydrate transport and metabolism	unknown [Picea sitchensis]
c304873.graph_c0	5.04	5.92	8.71	0.83	0.55	1.48	2.8589e-08	-2.746	down	--	--	--	--	--	--	Plant protein of unknown function	--	S	Function unknown	putative UPF0481 protein At3g02645 [Quercus suber]
c304472.graph_c0	2.22	3.34	3.5	0	0	0.53	2.58126e-05	-4.03728	down	--	--	Cellular Component: membrane (GO:0016020);;	--	--	--	--	--	S	Function unknown	hypothetical protein ASPBRDRAFT_660736 [Aspergillus brasiliensis CBS 101740]
c310890.graph_c0	19.81	37.56	21.77	18.15	3.83	12.64	0.00197523	-1.33701	down	[T]	Signal transduction mechanisms	Molecular Function: protein serine/threonine kinase activity (GO:0004674);; Molecular Function: ATP binding (GO:0005524);; Cellular Component: plasma membrane (GO:0005886);; Biological Process: protein phosphorylation (GO:0006468);;	--	--	--	Salt stress response/antifungal;; Protein tyrosine kinase;; Protein kinase domain;; Protein tyrosine kinase;; Protein kinase domain	Cysteine-rich receptor-like protein kinase 3 OS=Arabidopsis thaliana OX=3702 GN=CRK3 PE=2 SV=1	T	Signal transduction mechanisms	unknown [Picea sitchensis]
c288534.graph_c0	6.56	6.01	6.46	1.75	2.84	3.73	0.00200423	-1.16727	down	--	--	--	--	--	--	--	--	S	Function unknown	PREDICTED: arginine/serine-rich protein PNISR-like [Nelumbo nucifera]
c303926.graph_c0	47.39	13.37	36.46	3.96	12.05	4.12	0.00036938	-2.30719	down	[Z]	Cytoskeleton	Molecular Function: ATP binding (GO:0005524);; Cellular Component: cytoplasm (GO:0005737);; Cellular Component: cytoskeleton (GO:0005856);;	--	[Z]	Cytoskeleton	Actin	Actin-1 OS=Phytophthora infestans OX=4787 GN=ACTA PE=2 SV=1	Z	Cytoskeleton	actin, partial [Bryopsis muscosa]
c312666.graph_c0	38.41	30.34	32.16	16.77	19.62	20.63	8.43921e-05	-0.809073	down	[S]	Function unknown	Cellular Component: integral component of membrane (GO:0016021);; Biological Process: transmembrane transport (GO:0055085);;	--	--	--	OPT oligopeptide transporter protein;; OPT oligopeptide transporter protein	Probable metal-nicotianamine transporter YSL16 OS=Oryza sativa subsp. japonica OX=39947 GN=YSL16 PE=2 SV=2	S	Function unknown	unknown [Picea sitchensis]
c306120.graph_c1	3.75	1.44	6.93	21.71	14.08	7.5	0.000636308	1.94901	up	--	--	Molecular Function: magnesium ion binding (GO:0000287);; Cellular Component: plastid (GO:0009536);; Molecular Function: terpene synthase activity (GO:0010333);; Molecular Function: potassium ion binding (GO:0030955);; Biological Process: geranyl diphosphate metabolic process (GO:0033383);; Biological Process: monoterpene biosynthetic process (GO:0043693);;	K15086|3.10404e-19|vvi:100854729|K15086 (3S)-linalool synthase [EC:4.2.3.25] | (RefSeq) probable terpene synthase 13	--	--	Terpene synthase family, metal binding domain;; Terpene synthase family, metal binding domain	Limonene synthase, chloroplastic OS=Abies grandis OX=46611 GN=ag10 PE=1 SV=1	S	Function unknown	pseudolarene synthase [Pseudolarix amabilis]
c302838.graph_c1	2.28	2.23	1.23	7.05	8.94	6.25	0.00177954	1.95414	up	--	--	Molecular Function: oxidoreductase activity (GO:0016491);;	--	--	--	--	Berberine bridge enzyme-like 13 OS=Arabidopsis thaliana OX=3702 GN=At1g30760 PE=1 SV=1	C	Energy production and conversion	hypothetical protein DCAR_027765 [Daucus carota subsp. sativus]
c292797.graph_c0	1.4	3.19	4.9	0.32	0.95	0.6	0.000196104	-2.31313	down	[G]	Carbohydrate transport and metabolism	Cellular Component: membrane (GO:0016020);; Molecular Function: substrate-specific transmembrane transporter activity (GO:0022891);; Biological Process: single-organism transport (GO:0044765);;	K08150|0|mus:103983530|K08150 MFS transporter, SP family, solute carrier family 2 (myo-inositol transporter), member 13 | (RefSeq) probable inositol transporter 2	[R]	General function prediction only	Sugar (and other) transporter;; Major Facilitator Superfamily	Probable inositol transporter 2 OS=Arabidopsis thaliana OX=3702 GN=INT2 PE=1 SV=1	G	Carbohydrate transport and metabolism	probable inositol transporter 2 [Dendrobium catenatum]
c279265.graph_c0	39.13	49.08	52.69	21.1	8.28	31.54	0.00184467	-1.17512	down	--	--	--	--	--	--	--	--	--	--	unknown [Picea sitchensis]
c307031.graph_c1	1.25	2.41	1.15	0.09	0	0.73	0.00753365	-2.51494	down	--	--	--	--	--	--	Zinc finger, C2H2 type	--	S	Function unknown	hypothetical protein AK830_g10259 [Neonectria ditissima]
c286129.graph_c1	9.78	4.12	12.1	33.67	44.91	23.64	0.000130129	1.98018	up	--	--	--	--	--	--	--	--	--	--	hypothetical protein 0_7183_01, partial [Pinus pinaster]
c311563.graph_c0	5.5	3.94	4.7	0.87	2.99	1.38	0.00707647	-1.41255	down	--	--	Molecular Function: oxidoreductase activity (GO:0016491);; Molecular Function: metal ion binding (GO:0046872);; Biological Process: oxidation-reduction process (GO:0055114);;	K00505|1.08148e-16|cvr:CHLNCDRAFT_143609|K00505 tyrosinase [EC:1.14.18.1] | (RefSeq) hypothetical protein	--	--	Common central domain of tyrosinase	--	S	Function unknown	hypothetical protein AK830_g5083 [Neonectria ditissima]
c307335.graph_c0	21.06	11.76	12.54	77.86	51.11	43.69	2.51591e-08	1.98056	up	--	--	Biological Process: metal ion transport (GO:0030001);; Molecular Function: metal ion binding (GO:0046872);;	--	[P]	Inorganic ion transport and metabolism	Heavy-metal-associated domain	Heavy metal-associated isoprenylated plant protein 39 OS=Arabidopsis thaliana OX=3702 GN=HIPP39 PE=2 SV=1	S	Function unknown	unknown [Picea sitchensis]
c307894.graph_c0	4.36	5.45	5.66	0.75	0.65	2.58	0.00335627	-1.90466	down	--	--	Cellular Component: integral component of membrane (GO:0016021);;	--	--	--	--	--	S	Function unknown	hypothetical protein AK830_g12471 [Neonectria ditissima]
c309141.graph_c0	24.86	30.58	37.08	7.05	11.22	22.38	0.00269708	-1.17065	down	[O]	Posttranslational modification, protein turnover, chaperones	Molecular Function: serine-type endopeptidase activity (GO:0004252);; Cellular Component: cell wall (GO:0005618);; Biological Process: proteolysis (GO:0006508);;	--	--	--	--	CO(2)-response secreted protease OS=Arabidopsis thaliana OX=3702 GN=CRSP PE=2 SV=1	O	Posttranslational modification, protein turnover, chaperones	subtilisin-like protein [Picea abies]
c281819.graph_c0	2.63	2.25	1.32	3.05	18.15	3.95	0.00696194	1.99826	up	[H]	Coenzyme transport and metabolism	--	K01251|6.85616e-14|vvi:100253872|K01251 adenosylhomocysteinase [EC:3.3.1.1] | (RefSeq) adenosylhomocysteinase-like	[H]	Coenzyme transport and metabolism	--	Adenosylhomocysteinase OS=Triticum aestivum OX=4565 GN=SAHH PE=2 SV=1	H	Coenzyme transport and metabolism	adenosylhomocysteinase 1-like [Helianthus annuus]
c300350.graph_c1	10.09	10.54	3.22	0.98	3.1	3.02	0.00155476	-1.73138	down	--	--	Molecular Function: DNA binding (GO:0003677);; Cellular Component: nucleus (GO:0005634);; Biological Process: regulation of transcription, DNA-templated (GO:0006355);;	--	--	--	No apical meristem (NAM) protein	NAC domain-containing protein 68 OS=Oryza sativa subsp. japonica OX=39947 GN=NAC068 PE=2 SV=1	S	Function unknown	unknown [Picea sitchensis]
c311039.graph_c0	24.92	47.66	51.13	19.66	14.88	30.3	0.00425936	-0.876044	down	--	--	Molecular Function: aspartic-type endopeptidase activity (GO:0004190);; Biological Process: proteolysis (GO:0006508);;	--	[O]	Posttranslational modification, protein turnover, chaperones	Xylanase inhibitor N-terminal;; Xylanase inhibitor C-terminal;; Eukaryotic aspartyl protease	Aspartic proteinase nepenthesin-1 OS=Nepenthes gracilis OX=150966 GN=nep1 PE=1 SV=1	O	Posttranslational modification, protein turnover, chaperones	unknown [Picea sitchensis]
c311695.graph_c0	42.11	30.88	34.34	126.08	107.55	165.53	1.72637e-19	2.09184	up	[E]	Amino acid transport and metabolism	Molecular Function: serine-type endopeptidase activity (GO:0004252);; Cellular Component: cytoplasm (GO:0005737);; Biological Process: proteolysis (GO:0006508);; Molecular Function: serine-type exopeptidase activity (GO:0070008);;	K01322|0|atr:18424234|K01322 prolyl oligopeptidase [EC:3.4.21.26] | (RefSeq) prolyl endopeptidase	[O]	Posttranslational modification, protein turnover, chaperones	Prolyl oligopeptidase, N-terminal beta-propeller domain;; Prolyl oligopeptidase family	--	E	Amino acid transport and metabolism	prolyl endopeptidase [Amborella trichopoda]
c294828.graph_c0	14.34	3.11	13.74	39.93	57.3	35.86	1.26068e-06	2.11895	up	--	--	--	K14488|3.21625e-25|mtr:MTR_7g405740|K14488 SAUR family protein | (RefSeq) SAUR-like auxin-responsive family protein	--	--	Auxin responsive protein	Auxin-induced protein 15A OS=Glycine max OX=3847 PE=2 SV=1	S	Function unknown	hypothetical protein GOBAR_AA34950 [Gossypium barbadense]
c303110.graph_c0	2.61	0.83	2.33	0.3	0.62	0.52	0.00254619	-1.96384	down	[T]	Signal transduction mechanisms	--	K02183|2.90552e-17|fve:101297640|K02183 calmodulin | (RefSeq) calmodulin-like	[T]	Signal transduction mechanisms	EF-hand domain pair;; EF hand;; EF-hand domain;; EF-hand domain pair;; EF hand;; LIM domain;; EF-hand domain;; Secreted protein acidic and rich in cysteine Ca binding region;; EcoEI R protein C-terminal;; EF hand;; EF-hand domain	Calmodulin-3 OS=Oryza sativa subsp. japonica OX=39947 GN=CAM3 PE=2 SV=1	DTZ	--	hypothetical protein CUMW_083400 [Citrus unshiu]
c285998.graph_c0	48.11	60.81	52.29	38.44	22.97	36.18	0.00261585	-0.691943	down	--	--	Molecular Function: hydrolase activity, hydrolyzing O-glycosyl compounds (GO:0004553);; Biological Process: carbohydrate metabolic process (GO:0005975);; Biological Process: multicellular organism development (GO:0007275);;	--	--	--	Glycosyl hydrolases family 17;; X8 domain	Probable glucan endo-1,3-beta-glucosidase A6 OS=Arabidopsis thaliana OX=3702 GN=A6 PE=2 SV=1	G	Carbohydrate transport and metabolism	unknown [Picea sitchensis]
c306120.graph_c2	2.86	0.45	1.74	10.4	6.62	5.27	0.00168276	2.15511	up	--	--	Molecular Function: magnesium ion binding (GO:0000287);; Biological Process: metabolic process (GO:0008152);; Cellular Component: chloroplast (GO:0009507);; Molecular Function: (4S)-limonene synthase activity (GO:0050552);;	K12742|5.33807e-49|pvu:PHAVU_011G107200g|K12742 isoprene synthase [EC:4.2.3.27] | (RefSeq) hypothetical protein	--	--	Terpene synthase family, metal binding domain;; Terpene synthase, N-terminal domain	Limonene/alpha-pinene synthase, chloroplastic OS=Abies grandis OX=46611 GN=ag11 PE=1 SV=1	I	Lipid transport and metabolism	pseudolarene synthase [Pseudolarix amabilis]
c310919.graph_c0	0.85	0.55	1.22	4.78	4.09	2.94	0.00114864	2.18701	up	--	--	Molecular Function: monooxygenase activity (GO:0004497);; Molecular Function: iron ion binding (GO:0005506);; Cellular Component: integral component of membrane (GO:0016021);; Molecular Function: oxidoreductase activity, acting on paired donors, with incorporation or reduction of molecular oxygen (GO:0016705);; Molecular Function: heme binding (GO:0020037);; Biological Process: oxidation-reductio…	K20562|6.9089e-55|adu:107480411|K20562 biphenyl-4-hydroxylase | (RefSeq) cytochrome P450 CYP736A12-like	[Q]	Secondary metabolites biosynthesis, transport and catabolism	Cytochrome P450	Cytochrome P450 750A1 OS=Pinus taeda OX=3352 GN=CYP750A1 PE=2 SV=1	Q	Secondary metabolites biosynthesis, transport and catabolism	unknown [Picea sitchensis]
c288822.graph_c0	4.5	0.82	3.5	0.78	0.73	1.03	0.0094718	-1.76177	down	--	--	--	--	--	--	PH domain;; Pleckstrin homology domain	Pleckstrin homology domain-containing protein 1 OS=Arabidopsis thaliana OX=3702 GN=PH1 PE=2 SV=2	S	Function unknown	hypothetical protein BZG36_02411 [Bifiguratus adelaidae]
c287572.graph_c0	1.32	0.19	1.07	3.64	3.26	4.56	0.000209225	2.25607	up	[Q]	Secondary metabolites biosynthesis, transport and catabolism	Biological Process: suberin biosynthetic process (GO:0010345);; Biological Process: long-chain fatty-acyl-CoA metabolic process (GO:0035336);; Cellular Component: intracellular membrane-bounded organelle (GO:0043231);; Molecular Function: fatty-acyl-CoA reductase (alcohol-forming) activity (GO:0080019);;	K13356|1.61545e-169|cic:CICLE_v10011332mg|K13356 alcohol-forming fatty acyl-CoA reductase [EC:1.2.1.84] | (RefSeq) hypothetical protein	[I]	Lipid transport and metabolism	Male sterility protein;; Male sterility protein;; NAD dependent epimerase/dehydratase family	Fatty acyl-CoA reductase 2 OS=Arabidopsis thaliana OX=3702 GN=FAR2 PE=1 SV=2	S	Function unknown	hypothetical protein [Cryptomeria japonica]
c312914.graph_c0	234.92	294.86	217.52	108.22	144.56	160.69	4.28182e-05	-0.863642	down	[G]	Carbohydrate transport and metabolism	Cellular Component: vacuole (GO:0005773);; Cellular Component: integral component of plasma membrane (GO:0005887);; Cellular Component: plasmodesma (GO:0009506);; Biological Process: cellular water homeostasis (GO:0009992);; Molecular Function: water channel activity (GO:0015250);; Molecular Function: glycerol channel activity (GO:0015254);; Biological Process: ion transmembrane transport (GO:003…	K09872|9.02232e-124|vvi:100233027|K09872 aquaporin PIP | (RefSeq) PIP2;2; aquaporin PIP2;2	[G]	Carbohydrate transport and metabolism	Major intrinsic protein	Probable aquaporin PIP2-8 OS=Arabidopsis thaliana OX=3702 GN=PIP2-8 PE=1 SV=1	G	Carbohydrate transport and metabolism	unknown [Picea sitchensis]
c292740.graph_c0	0.52	4.25	2.25	2.14	7.27	19.82	0.00578835	2.34629	up	--	--	Biological Process: fatty acid biosynthetic process (GO:0006633);; Cellular Component: thylakoid (GO:0009579);; Molecular Function: linoleate 13S-lipoxygenase activity (GO:0016165);; Cellular Component: chloroplast part (GO:0044434);;	K00454|3.264e-18|sot:102588373|K00454 lipoxygenase [EC:1.13.11.12] | (RefSeq) lipoxygenase 6, chloroplastic-like	--	--	Lipoxygenase	Linoleate 13S-lipoxygenase 3-1, chloroplastic OS=Solanum tuberosum OX=4113 GN=LOX3.1 PE=1 SV=1	--	--	Lipoxygenase 6, chloroplastic [Capsicum baccatum]
c307915.graph_c0	50.01	49	46.97	15.34	22.53	33.74	6.43359e-05	-1.00597	down	--	--	Biological Process: cellulose microfibril organization (GO:0010215);; Cellular Component: integral component of membrane (GO:0016021);; Biological Process: cell growth (GO:0016049);; Cellular Component: anchored component of membrane (GO:0031225);;	--	--	--	COBRA-like protein	Protein COBRA OS=Arabidopsis thaliana OX=3702 GN=COB PE=2 SV=1	S	Function unknown	unknown [Picea sitchensis]
c311527.graph_c0	3.34	0.68	3.48	4	5.12	31.57	0.00122151	2.3748	up	--	--	--	--	--	--	VQ motif	VQ motif-containing protein 18 OS=Arabidopsis thaliana OX=3702 GN=VQ18 PE=3 SV=1	--	--	PREDICTED: VQ motif-containing protein 25 [Elaeis guineensis]
c313287.graph_c0	0.49	1.55	6.1	8.32	31.73	4.66	0.00109577	2.5015	up	[C]	Energy production and conversion	Molecular Function: malate synthase activity (GO:0004474);; Biological Process: glyoxylate cycle (GO:0006097);; Biological Process: tricarboxylic acid cycle (GO:0006099);;	K01638|0|cre:CHLREDRAFT_196328|K01638 malate synthase [EC:2.3.3.9] | (RefSeq) MAS1; malate synthase	[C]	Energy production and conversion	Malate synthase	Malate synthase, glyoxysomal OS=Gossypium hirsutum OX=3635 PE=2 SV=1	C	Energy production and conversion	Malate synthase, glyoxysomal [Neonectria ditissima]
c313751.graph_c0	37.69	25.36	38.78	15.16	22.36	12.76	0.000188883	-0.990333	down	--	--	--	--	--	--	Retrotransposon gag protein	--	L	Replication, recombination and repair	uncharacterized protein LOC112019691 [Quercus suber]
c304635.graph_c0	41.22	42.63	34.27	16.03	24.21	30.93	0.00530374	-0.706528	down	[R]	General function prediction only	Molecular Function: O-methyltransferase activity (GO:0008171);; Biological Process: methylation (GO:0032259);;	K00545|5.24894e-75|ppp:PHYPADRAFT_229935|K00545 catechol O-methyltransferase [EC:2.1.1.6] | (RefSeq) hypothetical protein	[Q]	Secondary metabolites biosynthesis, transport and catabolism	O-methyltransferase;; Methyltransferase domain	Caffeoyl-CoA O-methyltransferase 1 OS=Eucalyptus globulus OX=34317 GN=CCOMT PE=2 SV=1	S	Function unknown	unknown [Picea sitchensis]
c301823.graph_c1	13.29	10.43	14.33	5.02	9.11	8.14	0.00718248	-0.824248	down	--	--	Molecular Function: DNA binding (GO:0003677);;	K09422|1.91978e-70|nnu:104599102|K09422 myb proto-oncogene protein, plant | (RefSeq) transcription factor MYB36	[K]	Transcription	Myb-like DNA-binding domain;; Myb-like DNA-binding domain	Transcription factor RAX3 OS=Arabidopsis thaliana OX=3702 GN=RAX3 PE=2 SV=1	K	Transcription	MYBFL [Ginkgo biloba]
c312112.graph_c0	1.6	4.21	2.07	0.04	0.57	0.85	0.00105634	-2.53777	down	[G]	Carbohydrate transport and metabolism	Biological Process: carbohydrate transport (GO:0008643);; Cellular Component: integral component of membrane (GO:0016021);; Molecular Function: substrate-specific transmembrane transporter activity (GO:0022891);; Biological Process: transmembrane transport (GO:0055085);;	--	[R]	General function prediction only	Sugar (and other) transporter;; Major Facilitator Superfamily;; MFS/sugar transport protein	Probable polyol transporter 4 OS=Arabidopsis thaliana OX=3702 GN=PLT4 PE=2 SV=1	G	Carbohydrate transport and metabolism	alpha-glucosides permease MPH2/3 [Verticillium alfalfae VaMs.102]
c299301.graph_c0	0.88	0	1.28	3.58	3.83	5.8	0.00104168	2.63609	up	--	--	Biological Process: defense response to other organism (GO:0098542);;	--	--	--	Salt stress response/antifungal	Antifungal protein ginkbilobin-2 OS=Ginkgo biloba OX=3311 GN=GNK2 PE=1 SV=1	S	Function unknown	embryo-abundant protein [Pinus pinaster]
c213778.graph_c0	10.18	6.77	7.53	63.27	38.96	48.18	3.97425e-20	2.65258	up	--	--	Cellular Component: membrane (GO:0016020);; Biological Process: metal ion transport (GO:0030001);; Molecular Function: metal ion transmembrane transporter activity (GO:0046873);; Biological Process: transmembrane transport (GO:0055085);;	K14709|1.1839e-119|sot:102600170|K14709 solute carrier family 39 (zinc transporter), member 1/2/3 | (RefSeq) zinc transporter 5-like	[P]	Inorganic ion transport and metabolism	ZIP Zinc transporter	Zinc transporter 5 OS=Oryza sativa subsp. japonica OX=39947 GN=ZIP5 PE=2 SV=1	P	Inorganic ion transport and metabolism	ZIP Zinc transporter [Cryptomeria japonica]
c308882.graph_c0	2.9	0.77	1.92	12.36	5.6	12.4	3.72171e-05	2.87277	up	--	--	--	--	--	--	--	--	S	Function unknown	unknown [Picea sitchensis]
c312450.graph_c0	5.45	27.7	0.26	0.21	1.61	0.44	0.000796784	-3.76031	down	[GI]	Carbohydrate transport and metabolism ;; Lipid transport and metabolism	Molecular Function: hydrolase activity (GO:0016787);;	K01051|5.59666e-67|vvi:104880150|K01051 pectinesterase [EC:3.1.1.11] | (RefSeq) pectinesterase	--	--	Pectinesterase;; Plant invertase/pectin methylesterase inhibitor	Pectinesterase 3 OS=Citrus sinensis OX=2711 PE=1 SV=1	G	Carbohydrate transport and metabolism	pectin methylesterase, partial [Chamaecyparis obtusa]
c304572.graph_c0	0.05	0.04	0.78	1.97	5.09	0.58	0.00237061	3.16563	up	[E]	Amino acid transport and metabolism	Molecular Function: 4-aminobutyrate transaminase activity (GO:0003867);; Biological Process: gamma-aminobutyric acid metabolic process (GO:0009448);; Molecular Function: pyridoxal phosphate binding (GO:0030170);;	K13524|9.64777e-138|gsl:Gasu_54040|K13524 4-aminobutyrate aminotransferase / (S)-3-amino-2-methylpropionate transaminase [EC:2.6.1.19 2.6.1.22] | (RefSeq) 4-aminobutyrate transaminase	[E]	Amino acid transport and metabolism	Aminotransferase class-III	Acetylornithine aminotransferase, mitochondrial OS=Alnus glutinosa OX=3517 GN=AG118 PE=2 SV=1	E	Amino acid transport and metabolism	4-aminobutyrate aminotransferase [Colletotrichum graminicola M1.001]
c313916.graph_c0	9.3	13.67	12.02	1.32	4.59	4.02	3.59551e-07	-1.62787	down	--	--	--	--	--	--	von Willebrand factor type A domain;; von Willebrand factor type A domain;; Guanylate-binding protein, N-terminal domain	--	S	Function unknown	hypothetical protein SELMODRAFT_402429 [Selaginella moellendorffii]
c302174.graph_c0	6.93	5.57	4.06	1.54	0.79	2.72	0.00300901	-1.69044	down	--	--	--	--	--	--	BURP domain	BURP domain-containing protein 16 OS=Oryza sativa subsp. japonica OX=39947 GN=BURP16 PE=2 SV=1	S	Function unknown	PREDICTED: polygalacturonase non-catalytic subunit AroGP2-like [Eucalyptus grandis]
c188092.graph_c0	6.01	4.67	4.08	0	0	0.5	3.96885e-07	-4.69748	down	--	--	--	--	--	--	Cofilin/tropomyosin-type actin-binding protein	--	S	Function unknown	actin binding protein [Blastocystis sp. subtype 4]
c293061.graph_c0	0.23	0.21	0.23	2.05	2.06	2.37	6.35195e-05	3.21187	up	--	--	--	--	--	--	--	Protein GLUTAMINE DUMPER 2 OS=Arabidopsis thaliana OX=3702 GN=GDU2 PE=2 SV=1	U	Intracellular trafficking, secretion, and vesicular transport	unknown [Picea sitchensis]
c310569.graph_c1	27.57	26.72	26.45	14.97	14.91	19.58	0.000927975	-0.694191	down	[K]	Transcription	Molecular Function: nucleotide binding (GO:0000166);; Molecular Function: protein kinase activity (GO:0004672);; Cellular Component: membrane (GO:0016020);; Biological Process: phosphorylation (GO:0016310);;	--	--	--	Protein tyrosine kinase;; Protein kinase domain;; Leucine rich repeat;; Leucine rich repeat;; Leucine rich repeat N-terminal domain;; Leucine Rich Repeat	Probable leucine-rich repeat receptor-like protein kinase At5g49770 OS=Arabidopsis thaliana OX=3702 GN=At5g49770 PE=2 SV=1	T	Signal transduction mechanisms	probable leucine-rich repeat receptor-like protein kinase At5g49770 [Prunus avium]
c308797.graph_c0	0.26	0.03	0.92	2.5	8.29	1.2	0.000270382	3.36636	up	[E]	Amino acid transport and metabolism	Biological Process: amino acid transmembrane transport (GO:0003333);; Molecular Function: amino acid transmembrane transporter activity (GO:0015171);; Cellular Component: integral component of membrane (GO:0016021);;	--	[E]	Amino acid transport and metabolism	Amino acid permease;; Amino acid permease	--	E	Amino acid transport and metabolism	hypothetical protein BN1708_003921 [Verticillium longisporum]
c311576.graph_c0	1.61	0.28	5.62	0.47	0.67	0.09	0.00807119	-2.47767	down	--	--	--	--	--	--	--	--	S	Function unknown	unnamed protein product [Fusarium sp. FIESC_5 CS3069]
c311488.graph_c0	44	70.85	54.86	38.31	26.39	42.37	0.00788206	-0.635721	down	--	--	Cellular Component: nucleus (GO:0005634);; Biological Process: regulation of transcription, DNA-templated (GO:0006355);; Molecular Function: sequence-specific DNA binding (GO:0043565);;	--	[K]	Transcription	KNOX2 domain;; KNOX1 domain;; Homeobox KN domain;; ELK domain;; Homeobox domain	Homeobox protein knotted-1-like 1 OS=Arabidopsis thaliana OX=3702 GN=KNAT1 PE=1 SV=1	K	Transcription	homeobox transcription factor KN3 [Pinus pinaster]
c310295.graph_c0	1098.69	634.44	925.41	563.68	552.96	563.91	0.00334469	-0.627086	down	--	--	Cellular Component: chromatin (GO:0000785);; Cellular Component: nucleus (GO:0005634);; Cellular Component: cytosol (GO:0005829);; Cellular Component: plasma membrane (GO:0005886);; Biological Process: regulation of transcription, DNA-templated (GO:0006355);; Biological Process: copper ion transport (GO:0006825);; Molecular Function: zinc ion binding (GO:0008270);; Biological Process: regulation …	K07213|8.60044e-33|cic:CICLE_v10002981mg|K07213 copper chaperone | (RefSeq) hypothetical protein	[P]	Inorganic ion transport and metabolism	Heavy-metal-associated domain	Copper transport protein ATX1 OS=Arabidopsis thaliana OX=3702 GN=ATX1 PE=1 SV=2	S	Function unknown	unknown [Picea sitchensis]
c297249.graph_c0	28.66	39.42	23.41	19.39	7.88	15.82	0.00464152	-1.05953	down	--	--	Molecular Function: DNA binding (GO:0003677);; Molecular Function: transcription factor activity, sequence-specific DNA binding (GO:0003700);; Cellular Component: nucleus (GO:0005634);; Biological Process: regulation of transcription, DNA-templated (GO:0006355);; Molecular Function: protein dimerization activity (GO:0046983);;	--	[K]	Transcription	SRF-type transcription factor (DNA-binding and dimerisation domain);; K-box region	MADS-box protein J2 OS=Solanum lycopersicum OX=4081 GN=J2 PE=1 SV=1	K	Transcription	MADS6, partial [Pinus tabuliformis]
c304343.graph_c0	1.61	0.56	1.69	0.13	0.47	0.29	0.00345569	-2.08114	down	--	--	--	--	--	--	MAC/Perforin domain	--	--	--	--
c308432.graph_c3	0.35	0.15	0.07	1.38	3.27	1.31	6.44075e-06	3.39098	up	[K]	Transcription	Molecular Function: nucleotide binding (GO:0000166);;	--	--	--	Leucine rich repeat;; Leucine Rich repeats (2 copies);; TIR domain;; Leucine Rich Repeat;; TIR domain	Disease resistance protein TAO1 OS=Arabidopsis thaliana OX=3702 GN=TAO1 PE=4 SV=1	S	Function unknown	NBS/LRR, partial [Pinus taeda]
c314057.graph_c0	36.94	10.66	34.31	10.24	14.93	9.8	0.00834068	-1.2106	down	[J]	Translation, ribosomal structure and biogenesis	Molecular Function: RNA binding (GO:0003723);; Molecular Function: structural constituent of ribosome (GO:0003735);; Biological Process: translation (GO:0006412);; Cellular Component: small ribosomal subunit (GO:0015935);;	K02989|8.92018e-114|gra:105785424|K02989 small subunit ribosomal protein S5e | (RefSeq) 40S ribosomal protein S5	[J]	Translation, ribosomal structure and biogenesis	Ribosomal protein S7p/S5e	40S ribosomal protein S5 (Fragment) OS=Cicer arietinum OX=3827 GN=RPS5 PE=2 SV=1	J	Translation, ribosomal structure and biogenesis	predicted protein [Hordeum vulgare subsp. vulgare]
c301156.graph_c2	20.19	50.07	18.13	11.73	8.04	17.51	0.0017888	-1.22818	down	--	--	Cellular Component: membrane (GO:0016020);;	--	--	--	Nodulin-like	--	S	Function unknown	hypothetical protein DCAR_020811 [Daucus carota subsp. sativus]
c302433.graph_c0	5.97	5.82	5.85	1.14	2.78	1.93	0.0085516	-1.5707	down	--	--	Biological Process: metabolic process (GO:0008152);; Molecular Function: transferase activity, transferring hexosyl groups (GO:0016758);;	--	--	--	--	UDP-glycosyltransferase 79B30 OS=Glycine max OX=3847 GN=FG3 PE=1 SV=2	S	Function unknown	unknown [Picea sitchensis]
c313274.graph_c0	0.92	1.95	3.07	12.26	73.61	4.53	9.07871e-07	3.85886	up	[C]	Energy production and conversion	Molecular Function: isocitrate lyase activity (GO:0004451);; Biological Process: carboxylic acid metabolic process (GO:0019752);;	K01637|2.57424e-156|pop:POPTR_0007s02500g|K01637 isocitrate lyase [EC:4.1.3.1] | (RefSeq) POPTRDRAFT_562291; Isocitrate lyase family protein	[C]	Energy production and conversion	Isocitrate lyase family;; Phosphoenolpyruvate phosphomutase	Isocitrate lyase OS=Cucurbita maxima OX=3661 PE=2 SV=1	C	Energy production and conversion	Isocitrate lyase [Neonectria ditissima]
c215411.graph_c0	67.73	56.3	54.88	26.12	31.8	48.31	0.00464087	-0.734643	down	--	--	Molecular Function: electron carrier activity (GO:0009055);; Cellular Component: integral component of membrane (GO:0016021);; Cellular Component: anchored component of plasma membrane (GO:0046658);;	--	--	--	Plastocyanin-like domain	Blue copper protein OS=Pisum sativum OX=3888 PE=2 SV=1	S	Function unknown	unknown [Picea sitchensis]
c296633.graph_c1	0.71	0.23	1.31	9.7	13.77	7.69	3.68357e-10	3.94844	up	[P]	Inorganic ion transport and metabolism	Biological Process: transition metal ion transport (GO:0000041);; Cellular Component: membrane (GO:0016020);; Molecular Function: transition metal ion transmembrane transporter activity (GO:0046915);; Biological Process: cellular transition metal ion homeostasis (GO:0046916);; Biological Process: inorganic cation transmembrane transport (GO:0098662);;	--	[S]	Function unknown	VIT family	Vacuolar iron transporter homolog 4 OS=Arabidopsis thaliana OX=3702 GN=At3g43660 PE=2 SV=1	S	Function unknown	vacuolar iron transporter like 4 [Quercus suber]
c265045.graph_c0	19.13	19	15.45	9.71	8.75	13.32	0.00247069	-0.727341	down	--	--	--	--	[O]	Posttranslational modification, protein turnover, chaperones	Ring finger domain;; RING-H2 zinc finger domain;; RING-like zinc finger;; Zinc finger, C3HC4 type (RING finger);; Zinc finger, C3HC4 type (RING finger)	E3 ubiquitin-protein ligase At4g11680 OS=Arabidopsis thaliana OX=3702 GN=At4g11680 PE=2 SV=1	O	Posttranslational modification, protein turnover, chaperones	Anaphase-promoting complex (APC), subunit 11 [Handroanthus impetiginosus]
c269028.graph_c0	0.77	0.37	0.17	10.06	1.76	8.56	7.41947e-08	3.97629	up	--	--	--	--	--	--	F-box domain	F-box/kelch-repeat protein At5g15710 OS=Arabidopsis thaliana OX=3702 GN=At5g15710 PE=2 SV=1	S	Function unknown	hypothetical protein 0_1849_01, partial [Pinus taeda]
c286649.graph_c0	109.79	153.36	135.86	87.26	51.14	106.83	0.00950694	-0.670182	down	--	--	Cellular Component: integral component of membrane (GO:0016021);;	--	--	--	--	Protein PLANT CADMIUM RESISTANCE 2 OS=Arabidopsis thaliana OX=3702 GN=PCR2 PE=1 SV=1	S	Function unknown	unknown [Picea sitchensis]
c313506.graph_c0	6.02	8.66	6.8	0.56	2.17	3.76	0.00141819	-1.80084	down	--	--	Molecular Function: carboxypeptidase activity (GO:0004180);; Molecular Function: serine-type peptidase activity (GO:0008236);;	K01285|1.82299e-179|nnu:104599357|K01285 lysosomal Pro-X carboxypeptidase [EC:3.4.16.2] | (RefSeq) lysosomal Pro-X carboxypeptidase-like	[OR]	--	Serine carboxypeptidase S28;; Serine carboxypeptidase S28	Probable serine protease EDA2 OS=Arabidopsis thaliana OX=3702 GN=EDA2 PE=2 SV=2	S	Function unknown	unknown [Picea sitchensis]
c297399.graph_c0	0.74	0.12	0	8.73	11.42	5.41	1.29657e-10	4.90316	up	--	--	--	--	[R]	General function prediction only	Domain of unknown function (DUF4283)	--	S	Function unknown	hypothetical protein BVRB_9g215370 [Beta vulgaris subsp. vulgaris]
c309611.graph_c0	0.14	0.08	0	1.49	4.92	1.81	9.61553e-09	5.13837	up	[E]	Amino acid transport and metabolism	Cellular Component: cytosol (GO:0005829);; Molecular Function: hydrolase activity (GO:0016787);;	--	--	--	Peptidase C26;; Glutamine amidotransferase class-I	Putative glutamine amidotransferase GAT1_2.1 OS=Arabidopsis thaliana OX=3702 GN=GAT1_2.1 PE=2 SV=1	S	Function unknown	PREDICTED: putative glutamine amidotransferase PB2B2.05 [Ziziphus jujuba]
c268398.graph_c0	0	0	0.2	1.66	5.81	3.04	5.73271e-08	5.53594	up	--	--	--	--	--	--	--	Protein GLUTAMINE DUMPER 2 OS=Arabidopsis thaliana OX=3702 GN=GDU2 PE=2 SV=1	S	Function unknown	unknown [Picea sitchensis]

## Sheet: Table S2
Table S2. Differentially expressed genes between T1 and T3.
#ID	L01_FPKM	L02_FPKM	L03_FPKM	L07_FPKM	L08_FPKM	L09_FPKM	Pvalue	log2FC	regulated	COG_class	COG_class_annotation	GO_annotation	KEGG_annotation	KOG_class	KOG_class_annotation	Pfam_annotation	Swissprot_annotation	eggNOG_class	eggNOG_class_annotation	nr_annotation
c301884.graph_c0	6.18	1.89	7.1	2.25	1.09	0.54	0.00420477	-1.93317	down	[E]	Amino acid transport and metabolism	--	K01581|9.13579e-110|gsl:Gasu_54820|K01581 ornithine decarboxylase [EC:4.1.1.17] | (RefSeq) ornithine decarboxylase	[E]	Amino acid transport and metabolism	Pyridoxal-dependent decarboxylase, pyridoxal binding domain;; Pyridoxal-dependent decarboxylase, C-terminal sheet domain	Ornithine decarboxylase OS=Datura stramonium OX=4076 PE=2 SV=1	E	Amino acid transport and metabolism	ornithine decarboxylase [Gonapodya prolifera JEL478]
c297855.graph_c0	4.5	1.27	3.98	0.94	0.8	0.39	0.00122541	-2.16235	down	--	--	--	K02183|1.01967e-09|pop:POPTR_0001s22980g|K02183 calmodulin | (RefSeq) calmodulin-like protein 6a	[Z]	Cytoskeleton	Calponin homology (CH) domain;; CAMSAP CH domain;; Spectrin repeat;; EF-hand domain;; Ca2+ insensitive EF hand;; EF hand	Calmodulin OS=Helianthus annuus OX=4232 GN=CAM PE=2 SV=3	Z	Cytoskeleton	Sac6p [Rhizophagus irregularis DAOM 197198w]
c306463.graph_c0	90.79	158.02	117.45	58.72	79.56	79.2	0.00213186	-0.745806	down	--	--	Cellular Component: integral component of membrane (GO:0016021);;	--	--	--	--	--	--	--	unknown [Picea sitchensis]
c270620.graph_c0	20.98	8.96	21.12	32.66	23.3	29.98	0.00859016	0.777972	up	--	--	Cellular Component: integral component of membrane (GO:0016021);;	K15015|0|rcu:8268569|K15015 solute carrier family 32 (vesicular inhibitory amino acid transporter) | (RefSeq) vacuolar amino acid transporter 1	[E]	Amino acid transport and metabolism	Transmembrane amino acid transporter protein	Amino acid transporter AVT1C OS=Arabidopsis thaliana OX=3702 GN=AVT1C PE=1 SV=1	E	Amino acid transport and metabolism	PREDICTED: vacuolar amino acid transporter 1 [Ricinus communis]
c312033.graph_c0	84.41	500.84	95.22	60.07	70.87	95.05	0.00237493	-1.57107	down	--	--	Molecular Function: hydrolase activity, hydrolyzing O-glycosyl compounds (GO:0004553);; Cellular Component: cell wall (GO:0005618);; Biological Process: xyloglucan metabolic process (GO:0010411);; Molecular Function: xyloglucan:xyloglucosyl transferase activity (GO:0016762);; Biological Process: cell wall biogenesis (GO:0042546);; Cellular Component: apoplast (GO:0048046);; Biological Process: ce…	--	--	--	Xyloglucan endo-transglycosylase (XET) C-terminus;; Glycosyl hydrolases family 16	Xyloglucan endotransglucosylase/hydrolase 2 OS=Glycine max OX=3847 PE=2 SV=1	G	Carbohydrate transport and metabolism	unknown [Picea sitchensis]
c295910.graph_c0	14.75	25.49	24.47	9.8	15.39	12.14	0.0062498	-0.902474	down	--	--	--	--	--	--	CCT motif	--	S	Function unknown	hypothetical protein, partial [Pseudotsuga menziesii]
c285341.graph_c0	3.67	7.61	5.85	19.07	11.81	14.07	0.000253775	1.40237	up	--	--	--	--	[O]	Posttranslational modification, protein turnover, chaperones	Ring finger domain;; RING-like zinc finger;; Zinc finger, C3HC4 type (RING finger);; RING-H2 zinc finger domain;; Zinc finger, C3HC4 type (RING finger);; Anaphase-promoting complex subunit 11 RING-H2 finger	RING-H2 finger protein ATL77 OS=Arabidopsis thaliana OX=3702 GN=ATL77 PE=2 SV=1	O	Posttranslational modification, protein turnover, chaperones	RING-H2 finger protein ATL74-like [Cucurbita moschata]
c303569.graph_c0	10.54	14.61	6.59	5.42	3.29	5.82	0.00959278	-1.11935	down	--	--	--	--	--	--	Late embryogenesis abundant protein	--	S	Function unknown	PREDICTED: uncharacterized protein LOC108327921 [Vigna angularis]
c292120.graph_c0	4.72	1.48	4.19	1.16	1.19	0.41	0.00857366	-1.87894	down	[M]	Cell wall/membrane/envelope biogenesis	--	--	[IE]	--	NAD dependent epimerase/dehydratase family;; GDP-mannose 4,6 dehydratase;; 3-beta hydroxysteroid dehydrogenase/isomerase family;; RmlD substrate binding domain;; NAD(P)H-binding;; Male sterility protein	--	M	Cell wall/membrane/envelope biogenesis	NAD-dependent epimerase/dehydratase [Spizellomyces punctatus DAOM BR117]
c311264.graph_c0	17.68	13.69	9.56	6.31	5.69	8	0.00398558	-0.979824	down	--	--	Molecular Function: zinc ion binding (GO:0008270);; Cellular Component: integral component of membrane (GO:0016021);;	--	[O]	Posttranslational modification, protein turnover, chaperones	Ring finger domain;; RING-like zinc finger;; RING-H2 zinc finger domain;; Anaphase-promoting complex subunit 11 RING-H2 finger;; Zinc finger, C3HC4 type (RING finger)	RING-H2 finger protein ATL3 OS=Arabidopsis thaliana OX=3702 GN=ATL3 PE=2 SV=1	O	Posttranslational modification, protein turnover, chaperones	unknown [Picea sitchensis]
c299901.graph_c0	6.63	1.59	5.27	2.01	0.79	0.4	0.0046408	-2.04417	down	--	--	--	K17261|3.68007e-86|cmo:103489585|K17261 adenylyl cyclase-associated protein | (RefSeq) cyclase-associated protein 1	[ZT]	--	Adenylate cyclase associated (CAP) N terminal;; Adenylate cyclase associated (CAP) C terminal	Cyclase-associated protein 1 OS=Arabidopsis thaliana OX=3702 GN=CAP1 PE=2 SV=1	S	Function unknown	hypothetical protein BSLG_04848 [Batrachochytrium salamandrivorans]
c310077.graph_c0	9.66	2.14	6.79	1.14	1.19	0.79	4.1096e-05	-2.54065	down	[Q]	Secondary metabolites biosynthesis, transport and catabolism	--	--	--	--	PAP2 superfamily	--	S	Function unknown	acid phosphatase/Vanadium-dependent haloperoxidase [Coccomyxa subellipsoidea C-169]
c310780.graph_c0	3.35	0.8	3.61	0.77	0.85	0.28	0.00571703	-1.98965	down	[C]	Energy production and conversion	Molecular Function: binding (GO:0005488);; Molecular Function: oxidoreductase activity (GO:0016491);;	--	[C]	Energy production and conversion	FAD binding domain;; Cytochrome b5-like Heme/Steroid binding domain;; FAD dependent oxidoreductase;; FAD dependent oxidoreductase;; NAD(P)-binding Rossmann-like domain;; HI0933-like protein;; Pyridine nucleotide-disulphide oxidoreductase;; Pyridine nucleotide-disulphide oxidoreductase;; Flavin containing amine oxidoreductase	Succinate dehydrogenase [ubiquinone] flavoprotein subunit 2, mitochondrial OS=Arabidopsis thaliana OX=3702 GN=SDH1-2 PE=1 SV=1	CI	--	Flavocytochrome c [Gonapodya prolifera JEL478]
c291550.graph_c0	10.06	6.49	10.92	5.04	4.63	2.45	0.00723811	-1.05665	down	[G]	Carbohydrate transport and metabolism	--	K01188|0|jcu:105650486|K01188 beta-glucosidase [EC:3.2.1.21] | (RefSeq) beta-glucosidase 12-like	[G]	Carbohydrate transport and metabolism	Glycosyl hydrolase family 1	Beta-glucosidase 12 OS=Oryza sativa subsp. indica OX=39946 GN=BGLU12 PE=3 SV=1	G	Carbohydrate transport and metabolism	hypothetical protein AQUCO_01800061v1 [Aquilegia coerulea]
c214258.graph_c0	111.87	174.15	136.26	357.02	209.8	151.1	0.00783162	0.768968	up	--	--	--	--	--	--	--	--	--	--	unknown [Picea sitchensis]
c296611.graph_c0	14.62	2.97	12.22	2.04	1.45	1.66	9.58081e-06	-2.50861	down	[R]	General function prediction only	Cellular Component: actin cytoskeleton (GO:0015629);; Biological Process: actin cytoskeleton organization (GO:0030036);; Molecular Function: actin filament binding (GO:0051015);;	K10752|6.33615e-10|pmum:103334827|K10752 histone-binding protein RBBP4 | (RefSeq) WD-40 repeat-containing protein MSI2	[Z]	Cytoskeleton	Domain of unknown function (DUF1899);; Type of WD40 repeat;; WD domain, G-beta repeat	Protein Mut11 OS=Chlamydomonas reinhardtii OX=3055 GN=Mut11 PE=2 SV=1	S	Function unknown	DUF1900 domain-containing protein [Rozella allomycis CSF55]
c308756.graph_c0	4.43	1.16	4.32	1.25	0.46	0.33	0.0033823	-2.10394	down	--	--	--	--	[V]	Defense mechanisms	GTPase-activator protein for Ras-like GTPase	--	S	Function unknown	hypothetical protein BB8028_0008g02510 [Beauveria bassiana]
c305738.graph_c2	77.49	19.16	61.37	19.49	14.97	10.13	2.78569e-05	-1.85371	down	[J]	Translation, ribosomal structure and biogenesis	Molecular Function: translation elongation factor activity (GO:0003746);; Molecular Function: GTPase activity (GO:0003924);; Molecular Function: GTP binding (GO:0005525);; Cellular Component: cytoplasm (GO:0005737);; Biological Process: translational elongation (GO:0006414);;	K03231|1.75063e-143|pvu:PHAVU_007G092500g|K03231 elongation factor 1-alpha | (RefSeq) hypothetical protein	[J]	Translation, ribosomal structure and biogenesis	Elongation factor Tu GTP binding domain;; Elongation factor Tu domain 2;; Elongation factor Tu C-terminal domain	Elongation factor 1-alpha OS=Manihot esculenta OX=3983 GN=EF1 PE=3 SV=1	J	Translation, ribosomal structure and biogenesis	translation elongation factor 1 [Nannochloropsis gaditana]
c307561.graph_c0	4.36	6.47	5.26	46.38	6.89	6.67	0.00152334	1.92098	up	[I]	Lipid transport and metabolism	Molecular Function: fatty-acyl-CoA binding (GO:0000062);; Molecular Function: RNA polymerase II transcription factor activity, sequence-specific DNA binding (GO:0000981);; Molecular Function: DNA binding (GO:0003677);; Molecular Function: acyl-CoA dehydrogenase activity (GO:0003995);; Cellular Component: nucleus (GO:0005634);; Biological Process: regulation of transcription from RNA polymerase II…	--	[I]	Lipid transport and metabolism	Acyl-CoA dehydrogenase, middle domain;; Acyl-CoA dehydrogenase, N-terminal domain;; Acyl-CoA dehydrogenase, C-terminal domain	Isovaleryl-CoA dehydrogenase, mitochondrial OS=Oryza sativa subsp. japonica OX=39947 GN=Os05g0125500 PE=2 SV=2	I	Lipid transport and metabolism	acyl-CoA dehydrogenase/oxidase [Microdochium bolleyi]
c314172.graph_c0	19.86	4.49	16.3	3.89	2.56	1.34	0.00116581	-2.40378	down	[J]	Translation, ribosomal structure and biogenesis	Biological Process: cytoplasmic translation (GO:0002181);; Molecular Function: structural constituent of ribosome (GO:0003735);; Cellular Component: cytosolic large ribosomal subunit (GO:0022625);; Biological Process: ribosomal large subunit biogenesis (GO:0042273);;	K02898|5.65751e-62|cit:102621144|K02898 large subunit ribosomal protein L26e | (RefSeq) 60S ribosomal protein L26-1	[J]	Translation, ribosomal structure and biogenesis	Ribosomal proteins L26 eukaryotic, L24P archaeal;; KOW motif	60S ribosomal protein L26-2 OS=Arabidopsis thaliana OX=3702 GN=RPL26B PE=2 SV=1	J	Translation, ribosomal structure and biogenesis	60S ribosomal protein L26-1 [Citrus clementina]
c312279.graph_c1	54.12	70.39	39.47	120.15	120.15	122.07	0.0002178	0.924738	up	--	--	Molecular Function: copper ion binding (GO:0005507);; Biological Process: lignin catabolic process (GO:0046274);; Cellular Component: apoplast (GO:0048046);; Molecular Function: hydroquinone:oxygen oxidoreductase activity (GO:0052716);; Biological Process: oxidation-reduction process (GO:0055114);;	K05909|2.8491e-20|cic:CICLE_v10030322mg|K05909 laccase [EC:1.10.3.2] | (RefSeq) hypothetical protein	[Q]	Secondary metabolites biosynthesis, transport and catabolism	Multicopper oxidase	Laccase-3 OS=Arabidopsis thaliana OX=3702 GN=LAC3 PE=2 SV=2	Q	Secondary metabolites biosynthesis, transport and catabolism	laccase [Picea abies]
c299655.graph_c1	20.43	15.09	16.37	6.82	11.81	10.06	0.0033471	-0.838096	down	--	--	--	--	--	--	Protein of unknown function (DUF620)	--	S	Function unknown	unknown [Picea sitchensis]
c310826.graph_c0	3.67	2.97	2.56	0.68	0.65	0.27	1.78087e-05	-3.17306	down	[R]	General function prediction only	--	--	--	--	Arabidopsis broad-spectrum mildew resistance protein RPW8;; NB-ARC domain	Probable disease resistance protein At5g04720 OS=Arabidopsis thaliana OX=3702 GN=At5g04720 PE=2 SV=1	S	Function unknown	unknown [Picea sitchensis]
c304530.graph_c0	1.89	0.41	2.17	0.25	0.53	0.07	0.00533683	-2.33278	down	--	--	--	--	[T]	Signal transduction mechanisms	CD36 family	--	U	Intracellular trafficking, secretion, and vesicular transport	--
c192836.graph_c0	26.55	4.12	15.98	2.64	2.86	2.24	0.000152182	-2.59276	down	--	--	Cellular Component: intracellular ribonucleoprotein complex (GO:0030529);;	K02882|2.95869e-62|atr:18431451|K02882 large subunit ribosomal protein L18Ae | (RefSeq) 60S ribosomal protein L18a	[J]	Translation, ribosomal structure and biogenesis	Ribosomal proteins 50S-L18Ae/60S-L20/60S-L18A	60S ribosomal protein L18a OS=Oryza sativa subsp. japonica OX=39947 GN=RPL18A PE=1 SV=1	J	Translation, ribosomal structure and biogenesis	hypothetical protein AMAG_07808 [Allomyces macrogynus ATCC 38327]
c312286.graph_c0	96.49	80.99	100.5	32.45	64.4	56.79	0.000521383	-0.844739	down	[G]	Carbohydrate transport and metabolism	Molecular Function: pectate lyase activity (GO:0030570);; Biological Process: pectin catabolic process (GO:0045490);; Molecular Function: metal ion binding (GO:0046872);;	K01728|0|pop:POPTR_0001s14240g|K01728 pectate lyase [EC:4.2.2.2] | (RefSeq) POPTRDRAFT_547984; pectate lyase family protein	--	--	Pectate lyase	Probable pectate lyase 15 OS=Arabidopsis thaliana OX=3702 GN=At4g13710 PE=2 SV=1	G	Carbohydrate transport and metabolism	unknown [Picea sitchensis]
c214018.graph_c0	18.69	3.35	11.79	1.86	2.41	0.19	0.000978284	-2.91673	down	--	--	--	--	--	--	--	--	S	Function unknown	--
c288505.graph_c0	22.39	24.04	22.27	93.82	36.75	32.98	0.000270644	1.26373	up	[O]	Posttranslational modification, protein turnover, chaperones	--	--	[O]	Posttranslational modification, protein turnover, chaperones	DnaJ domain	Chaperone protein dnaJ 11, chloroplastic OS=Arabidopsis thaliana OX=3702 GN=ATJ11 PE=1 SV=2	O	Posttranslational modification, protein turnover, chaperones	unknown [Picea sitchensis]
c301433.graph_c0	16.34	4.04	16.38	5.51	5.3	2.38	0.00157531	-1.44845	down	[J]	Translation, ribosomal structure and biogenesis	Molecular Function: translation elongation factor activity (GO:0003746);; Molecular Function: GTPase activity (GO:0003924);; Molecular Function: GTP binding (GO:0005525);; Cellular Component: intracellular (GO:0005622);; Biological Process: translational elongation (GO:0006414);;	K03234|0|gsl:Gasu_50880|K03234 elongation factor 2 | (RefSeq) elongation factor EF-2	[J]	Translation, ribosomal structure and biogenesis	Elongation factor Tu GTP binding domain;; Elongation factor G, domain IV;; Elongation factor G C-terminus;; Elongation Factor G, domain II;; Elongation factor Tu domain 2	Elongation factor 2 OS=Beta vulgaris OX=161934 PE=2 SV=1	J	Translation, ribosomal structure and biogenesis	predicted protein [Hordeum vulgare subsp. vulgare]
c307447.graph_c1	25.42	14.57	15.53	7.48	7.88	9.93	0.00829228	-1.13927	down	--	--	Cellular Component: cell wall (GO:0005618);; Cellular Component: plasma membrane (GO:0005886);; Biological Process: response to osmotic stress (GO:0006970);; Biological Process: response to water deprivation (GO:0009414);; Biological Process: plant-type secondary cell wall biogenesis (GO:0009834);; Cellular Component: integral component of membrane (GO:0016021);; Molecular Function: cellulose syn…	K10999|5.4994e-47|osa:4324625|K10999 cellulose synthase A [EC:2.4.1.12] | (RefSeq) CESA4, OsCesA4, P0046E05.4; cellulose synthase A catalytic subunit 4 [UDP-forming]	--	--	Cellulose synthase	Cellulose synthase A catalytic subunit 4 [UDP-forming] OS=Oryza sativa subsp. japonica OX=39947 GN=CESA4 PE=2 SV=1	M	Cell wall/membrane/envelope biogenesis	cellulose synthase [Pinus taeda]
c296969.graph_c0	18.01	29.39	24.53	54.26	33.32	31.99	0.0046048	0.754682	up	--	--	Biological Process: amino acid transmembrane transport (GO:0003333);; Cellular Component: plasma membrane (GO:0005886);; Molecular Function: amino acid transmembrane transporter activity (GO:0015171);; Cellular Component: integral component of membrane (GO:0016021);;	--	[E]	Amino acid transport and metabolism	Transmembrane amino acid transporter protein	Amino acid permease 4 OS=Arabidopsis thaliana OX=3702 GN=AAP4 PE=1 SV=1	E	Amino acid transport and metabolism	unknown [Picea sitchensis]
c288072.graph_c0	25.35	42.89	33.27	66.09	59.57	47.47	0.00159059	0.783829	up	[T]	Signal transduction mechanisms	Molecular Function: protein serine/threonine kinase activity (GO:0004674);; Molecular Function: ATP binding (GO:0005524);; Cellular Component: nucleus (GO:0005634);; Cellular Component: cytoplasm (GO:0005737);; Biological Process: protein phosphorylation (GO:0006468);; Cellular Component: integral component of membrane (GO:0016021);; Biological Process: intracellular signal transduction (GO:00355…	--	[T]	Signal transduction mechanisms	NAF domain;; Protein kinase domain;; Protein tyrosine kinase	CBL-interacting serine/threonine-protein kinase 9 OS=Arabidopsis thaliana OX=3702 GN=CIPK9 PE=1 SV=2	T	Signal transduction mechanisms	hypothetical protein AXG93_620s1200 [Marchantia polymorpha subsp. ruderalis]
c302389.graph_c0	102.83	27.45	103.66	21.14	15.75	7.73	9.15873e-07	-2.41476	down	--	--	--	--	--	--	--	--	S	Function unknown	NADPH oxidase [Klebsormidium nitens]
c269311.graph_c0	9.22	3.41	9.64	1.61	1.14	1.96	0.00135884	-2.24487	down	--	--	Biological Process: actin cortical patch assembly (GO:0000147);; Cellular Component: nucleus (GO:0005634);; Cellular Component: actomyosin contractile ring (GO:0005826);; Cellular Component: cytosol (GO:0005829);; Cellular Component: Arp2/3 protein complex (GO:0005885);; Biological Process: endocytosis (GO:0006897);; Cellular Component: actin cortical patch (GO:0030479);; Cellular Component: acti…	K05756|1.10483e-48|pxb:103942596|K05756 actin related protein 2/3 complex, subunit 3 | (RefSeq) actin-related protein 2/3 complex subunit 3-like	[Z]	Cytoskeleton	ARP2/3 complex ARPC3 (21 kDa) subunit	Actin-related protein 2/3 complex subunit 3 OS=Arabidopsis thaliana OX=3702 GN=ARPC3 PE=1 SV=1	S	Function unknown	hypothetical protein T552_02617 [Pneumocystis carinii B80]
c298941.graph_c0	38.82	44.35	50.66	73.75	70.68	66.84	0.00130216	0.669646	up	[O]	Posttranslational modification, protein turnover, chaperones	Molecular Function: glutathione transferase activity (GO:0004364);;	K00799|4.51912e-92|rcu:8267851|K00799 glutathione S-transferase [EC:2.5.1.18] | (RefSeq) glutathione S-transferase	[O]	Posttranslational modification, protein turnover, chaperones	Glutathione S-transferase, N-terminal domain;; Glutathione S-transferase, N-terminal domain;; Glutathione S-transferase, C-terminal domain;; Glutathione S-transferase, N-terminal domain;; Glutathione S-transferase, C-terminal domain;; Glutathione S-transferase, C-terminal domain	Glutathione S-transferase F10 OS=Arabidopsis thaliana OX=3702 GN=GSTF10 PE=1 SV=3	O	Posttranslational modification, protein turnover, chaperones	phi class glutathione S-transferase [Pinus tabuliformis]
c293839.graph_c1	46.01	38.14	39.21	12.1	22.49	23.49	9.2007e-05	-1.07803	down	[G]	Carbohydrate transport and metabolism	Cellular Component: integral component of membrane (GO:0016021);; Molecular Function: pectate lyase activity (GO:0030570);; Biological Process: pectin catabolic process (GO:0045490);; Molecular Function: metal ion binding (GO:0046872);;	K01728|1.43448e-160|egu:105055552|K01728 pectate lyase [EC:4.2.2.2] | (RefSeq) probable pectate lyase 8	--	--	Pectate lyase;; Right handed beta helix region	Probable pectate lyase 5 OS=Arabidopsis thaliana OX=3702 GN=At1g67750 PE=2 SV=2	G	Carbohydrate transport and metabolism	unknown [Picea sitchensis]
c264910.graph_c0	11.06	2.84	7.19	0.92	0.88	0.85	7.34942e-05	-2.97841	down	[Q]	Secondary metabolites biosynthesis, transport and catabolism	--	--	--	--	Dioxygenase	--	Q	Secondary metabolites biosynthesis, transport and catabolism	hypothetical protein KFL_000090040 [Klebsormidium nitens]
c266345.graph_c0	45.48	15.98	37.15	11.8	7.51	3.36	0.000832638	-2.18486	down	--	--	Biological Process: cytoplasmic translation (GO:0002181);; Molecular Function: structural constituent of ribosome (GO:0003735);; Biological Process: translational elongation (GO:0006414);; Cellular Component: cytosolic large ribosomal subunit (GO:0022625);; Molecular Function: protein kinase activator activity (GO:0030295);; Cellular Component: preribosome, large subunit precursor (GO:0030687);; …	K02942|2.40404e-19|cit:102620783|K02942 large subunit ribosomal protein LP1 | (RefSeq) 60S acidic ribosomal protein P1-like	[J]	Translation, ribosomal structure and biogenesis	60s Acidic ribosomal protein	60S acidic ribosomal protein P1 OS=Chlamydomonas reinhardtii OX=3055 PE=3 SV=1	J	Translation, ribosomal structure and biogenesis	60S acidic ribosomal protein P1-like [Spinacia oleracea]
c311145.graph_c0	50.72	46.58	48.06	24.6	33.54	36.11	0.00501289	-0.590422	down	--	--	Molecular Function: Rho GDP-dissociation inhibitor activity (GO:0005094);; Cellular Component: cytoplasm (GO:0005737);; Biological Process: regulation of catalytic activity (GO:0050790);;	K12462|4.11434e-78|nnu:104587974|K12462 Rho GDP-dissociation inhibitor | (RefSeq) rho GDP-dissociation inhibitor 1-like	[T]	Signal transduction mechanisms	RHO protein GDP dissociation inhibitor	Rho GDP-dissociation inhibitor 1 OS=Arabidopsis thaliana OX=3702 GN=GDI1 PE=1 SV=1	O	Posttranslational modification, protein turnover, chaperones	unknown [Picea sitchensis]
c215876.graph_c0	1.7	3.44	3.16	0	0.08	0	1.96081e-08	-6.27016	down	--	--	--	--	[R]	General function prediction only	HMG (high mobility group) box;; HMG-box domain	--	B	Chromatin structure and dynamics	High mobility group box domain [Ostreococcus tauri]
c305865.graph_c0	116.54	149.43	98.86	39.43	64.74	78.67	0.000180295	-0.984458	down	--	--	--	--	--	--	PAR1 protein	--	S	Function unknown	unknown [Picea sitchensis]
c284765.graph_c0	2.32	2.02	2.53	0	0.18	0	7.84636e-09	-5.15418	down	--	--	--	--	[R]	General function prediction only	Reverse transcriptase (RNA-dependent DNA polymerase)	RNA-directed DNA polymerase homolog OS=Oenothera berteroana OX=3950 PE=4 SV=1	L	Replication, recombination and repair	TPA: polyprotein [Sorghum bicolor]
c191983.graph_c0	47.78	10.12	37.26	7.94	6.82	3.06	8.92654e-05	-2.44071	down	--	--	Molecular Function: protein binding (GO:0005515);; Biological Process: actin filament organization (GO:0007015);; Biological Process: cellular component assembly (GO:0022607);; Cellular Component: cytoplasmic part (GO:0044444);; Biological Process: biological regulation (GO:0065007);; Cellular Component: cell periphery (GO:0071944);;	K05759|2.90069e-32|mpp:MICPUCDRAFT_16052|K05759 profilin | (RefSeq) PRO; profilin	[Z]	Cytoskeleton	Profilin	Profilin-2 OS=Triticum aestivum OX=4565 GN=PRO2 PE=2 SV=2	O	Posttranslational modification, protein turnover, chaperones	Profilin-1B [Smittium mucronatum]
c269698.graph_c0	81.73	22.34	86.28	11.89	17.66	23.03	6.17182e-05	-1.87871	down	--	--	Biological Process: response to nitrate (GO:0010167);; Biological Process: nitrate transport (GO:0015706);; Cellular Component: integral component of membrane (GO:0016021);;	--	--	--	High-affinity nitrate transporter accessory	High-affinity nitrate transporter 3.1 OS=Arabidopsis thaliana OX=3702 GN=NRT3.1 PE=1 SV=1	--	--	NRT3 family protein [Pinus pinaster]
c308601.graph_c0	90.07	67.52	64.59	26.62	41.65	57.01	0.00429228	-0.77895	down	--	--	Cellular Component: extracellular region (GO:0005576);; Biological Process: syncytium formation (GO:0006949);; Cellular Component: plasmodesma (GO:0009506);; Cellular Component: integral component of membrane (GO:0016021);; Biological Process: sexual reproduction (GO:0019953);;	K20628|4.03683e-110|gra:105764207|K20628 expansin | (RefSeq) expansin-B3-like	--	--	Pollen allergen;; Lytic transglycolase	Expansin-B17 OS=Oryza sativa subsp. japonica OX=39947 GN=EXPB17 PE=3 SV=2	G	Carbohydrate transport and metabolism	expansin B1 [Pinus radiata]
c262861.graph_c0	3.08	2.09	2.72	0.23	0.45	1.03	0.00225347	-2.18527	down	--	--	--	--	--	--	--	--	S	Function unknown	hypothetical protein PV09_02037 [Verruconis gallopava]
c213658.graph_c0	76.34	49.2	65.97	31.02	42.79	36.09	0.00105128	-0.791607	down	--	--	--	--	--	--	Domain of unknown function (DUF4228)	Uncharacterized protein At1g66480 OS=Arabidopsis thaliana OX=3702 GN=At1g66480 PE=2 SV=1	S	Function unknown	unknown [Picea sitchensis]
c296875.graph_c0	47.28	65.67	29.81	17.33	25.12	27.45	0.00698384	-0.952698	down	--	--	Molecular Function: zinc ion binding (GO:0008270);; Cellular Component: integral component of membrane (GO:0016021);;	K10664|4.39145e-16|nnu:104604112|K10664 E3 ubiquitin-protein ligase ATL6/9/15/31/42/55 [EC:2.3.2.27] | (RefSeq) E3 ubiquitin-protein ligase ATL6-like	[O]	Posttranslational modification, protein turnover, chaperones	--	RING-H2 finger protein ATL11 OS=Arabidopsis thaliana OX=3702 GN=ATL11 PE=2 SV=2	O	Posttranslational modification, protein turnover, chaperones	unknown [Picea sitchensis]
c307772.graph_c1	14.24	13.94	21.81	10.18	8.46	6.68	0.00906655	-0.968291	down	--	--	Molecular Function: aspartic-type endopeptidase activity (GO:0004190);; Biological Process: proteolysis (GO:0006508);;	--	[O]	Posttranslational modification, protein turnover, chaperones	Xylanase inhibitor C-terminal;; Eukaryotic aspartyl protease;; Xylanase inhibitor N-terminal	Aspartic proteinase nepenthesin-2 OS=Nepenthes gracilis OX=150966 GN=nep2 PE=1 SV=1	O	Posttranslational modification, protein turnover, chaperones	unknown [Picea sitchensis]
c270244.graph_c0	22.92	3.99	19.13	2.34	4.46	1.76	0.00163915	-2.43819	down	[J]	Translation, ribosomal structure and biogenesis	Biological Process: maturation of LSU-rRNA from tricistronic rRNA transcript (SSU-rRNA, 5.8S rRNA, LSU-rRNA) (GO:0000463);; Molecular Function: mRNA binding (GO:0003729);; Molecular Function: structural constituent of ribosome (GO:0003735);; Biological Process: translation (GO:0006412);; Cellular Component: cytosolic large ribosomal subunit (GO:0022625);;	K02918|1.75116e-47|csl:COCSUDRAFT_28397|K02918 large subunit ribosomal protein L35e | (RefSeq) hypothetical protein	[J]	Translation, ribosomal structure and biogenesis	Ribosomal L29 protein	60S ribosomal protein L35-4 OS=Arabidopsis thaliana OX=3702 GN=RPL35D PE=2 SV=1	J	Translation, ribosomal structure and biogenesis	ribosomal protein L29 [Spizellomyces punctatus DAOM BR117]
c280202.graph_c0	12.48	14.31	17.95	36.02	21.37	18.1	0.00622302	0.776224	up	--	--	Biological Process: amino acid transport (GO:0006865);; Molecular Function: amino acid transmembrane transporter activity (GO:0015171);;	K14209|2.71577e-91|atr:18439650|K14209 solute carrier family 36 (proton-coupled amino acid transporter) | (RefSeq) proton-coupled amino acid transporter 2	[E]	Amino acid transport and metabolism	Transmembrane amino acid transporter protein;; Transmembrane amino acid transporter protein	Amino acid transporter ANT1 OS=Arabidopsis thaliana OX=3702 GN=ANT1 PE=1 SV=1	E	Amino acid transport and metabolism	hypothetical protein AXG93_3017s1170 [Marchantia polymorpha subsp. ruderalis]
c302258.graph_c0	35.23	54.14	57.3	75.87	67.47	88.19	0.00309419	0.671717	up	--	--	--	--	--	--	Gibberellin regulated protein	Gibberellin-regulated protein 14 OS=Arabidopsis thaliana OX=3702 GN=GASA14 PE=1 SV=1	S	Function unknown	unknown [Picea sitchensis]
c297562.graph_c0	3.8	0.71	3.33	0.68	0.76	0.09	0.00643161	-2.316	down	--	--	--	K05925|2.88848e-10|gsl:Gasu_54970|K05925 mRNA (2'-O-methyladenosine-N6-)-methyltransferase [EC:2.1.1.62] | (RefSeq) mRNA (2'-O-methyladenosine-N6-)-methyltransferase	[R]	General function prediction only	Zinc finger, ZZ type;; PB1 domain;; C1 domain	--	S	Function unknown	zz type zinc finger domain-containing protein [Lentinula edodes]
c306734.graph_c0	79.17	113.71	72.54	33.12	48.51	72.59	0.0044379	-0.802194	down	--	--	--	--	--	--	--	--	--	--	putative arabinogalactan protein [Pinus taeda]
c269698.graph_c1	137.64	36.38	142.3	25.86	38.46	48.66	0.000241371	-1.47454	down	--	--	--	--	--	--	High-affinity nitrate transporter accessory	High-affinity nitrate transporter 3.1 OS=Arabidopsis thaliana OX=3702 GN=NRT3.1 PE=1 SV=1	P	Inorganic ion transport and metabolism	NRT3 family protein [Pinus pinaster]
c299019.graph_c0	6.04	13.78	4.95	1.79	1.2	2.44	0.00117854	-2.33251	down	--	--	--	--	--	--	CFEM domain	--	S	Function unknown	hypothetical protein BN1708_001144 [Verticillium longisporum]
c268194.graph_c0	18.58	25.64	25.73	16.39	8.62	11.06	0.000581157	-0.932754	down	[Q]	Secondary metabolites biosynthesis, transport and catabolism	Molecular Function: oxidoreductase activity, acting on single donors with incorporation of molecular oxygen, incorporation of two atoms of oxygen (GO:0016702);; Biological Process: oxidation-reduction process (GO:0055114);;	K09840|0|nnu:104590705|K09840 9-cis-epoxycarotenoid dioxygenase [EC:1.13.11.51] | (RefSeq) 9-cis-epoxycarotenoid dioxygenase NCED1, chloroplastic-like	[Q]	Secondary metabolites biosynthesis, transport and catabolism	Retinal pigment epithelial membrane protein	Probable 9-cis-epoxycarotenoid dioxygenase NCED5, chloroplastic OS=Arabidopsis thaliana OX=3702 GN=NCED5 PE=1 SV=1	Q	Secondary metabolites biosynthesis, transport and catabolism	putative 9-cis-epoxycarotenoid dioxygenase [Cryptomeria japonica]
c213778.graph_c0	10.18	6.77	7.53	15.42	25.33	19.8	4.29865e-05	1.3193	up	--	--	Cellular Component: membrane (GO:0016020);; Biological Process: metal ion transport (GO:0030001);; Molecular Function: metal ion transmembrane transporter activity (GO:0046873);; Biological Process: transmembrane transport (GO:0055085);;	K14709|1.1839e-119|sot:102600170|K14709 solute carrier family 39 (zinc transporter), member 1/2/3 | (RefSeq) zinc transporter 5-like	[P]	Inorganic ion transport and metabolism	ZIP Zinc transporter	Zinc transporter 5 OS=Oryza sativa subsp. japonica OX=39947 GN=ZIP5 PE=2 SV=1	P	Inorganic ion transport and metabolism	ZIP Zinc transporter [Cryptomeria japonica]
c286964.graph_c0	46.12	31.31	44.02	3.65	3.84	6.05	2.70669e-35	-3.10822	down	[C]	Energy production and conversion	Biological Process: nitric oxide biosynthetic process (GO:0006809);; Molecular Function: heme binding (GO:0020037);; Molecular Function: molybdenum ion binding (GO:0030151);; Biological Process: nitrate assimilation (GO:0042128);; Molecular Function: molybdopterin cofactor binding (GO:0043546);; Molecular Function: nitrate reductase (NADPH) activity (GO:0050464);; Biological Process: oxidation-re…	K10534|0|egr:104450466|K10534 nitrate reductase (NAD(P)H) [EC:1.7.1.1 1.7.1.2 1.7.1.3] | (RefSeq) nitrate reductase [NADH]	[C]	Energy production and conversion	Mo-co oxidoreductase dimerisation domain;; Oxidoreductase molybdopterin binding domain;; Oxidoreductase FAD-binding domain;; Oxidoreductase NAD-binding domain;; Cytochrome b5-like Heme/Steroid binding domain	Nitrate reductase [NADH] OS=Cucurbita maxima OX=3661 PE=2 SV=1	CI	--	hypothetical protein CCACVL1_17557 [Corchorus capsularis]
c289464.graph_c0	2.56	6.24	1.97	21.4	4.9	6.94	0.00450701	1.631	up	[C]	Energy production and conversion	--	--	--	--	4Fe-4S single cluster domain of Ferredoxin I	--	S	Function unknown	unknown [Picea sitchensis]
c292143.graph_c0	17.06	23.69	17.54	9.89	10.86	12.26	0.00520897	-0.794201	down	--	--	Molecular Function: DNA binding (GO:0003677);; Molecular Function: transcription factor activity, sequence-specific DNA binding (GO:0003700);; Cellular Component: nucleus (GO:0005634);; Biological Process: regulation of transcription, DNA-templated (GO:0006355);;	--	--	--	--	Ethylene-responsive transcription factor ERF003 OS=Arabidopsis thaliana OX=3702 GN=ERF003 PE=2 SV=1	K	Transcription	unknown [Picea sitchensis]
c287671.graph_c0	50.11	70.81	74.87	188.76	123.52	84.28	0.000223659	1.04398	up	--	--	--	--	--	--	Senescence regulator	--	S	Function unknown	unknown [Picea sitchensis]
c280332.graph_c0	21.14	2.96	14.49	2.38	2.71	2.94	0.00177579	-2.28792	down	--	--	Molecular Function: structural constituent of ribosome (GO:0003735);; Cellular Component: ribosome (GO:0005840);; Biological Process: translation (GO:0006412);;	K02891|4.16533e-37|mis:MICPUN_90144|K02891 large subunit ribosomal protein L22e | (RefSeq) hypothetical protein	[J]	Translation, ribosomal structure and biogenesis	Ribosomal L22e protein family	60S ribosomal protein L22-2 OS=Arabidopsis thaliana OX=3702 GN=RPL22B PE=2 SV=1	J	Translation, ribosomal structure and biogenesis	hypothetical protein M422DRAFT_227339 [Sphaerobolus stellatus SS14]
c312482.graph_c0	150.7	302.31	114.83	544.79	389.27	234.27	0.00298058	1.04329	up	--	--	--	--	--	--	--	--	S	Function unknown	unknown [Picea sitchensis]
c312065.graph_c0	9.07	7.36	7	4.67	4.64	4.06	0.00250084	-1.08249	down	--	--	--	--	--	--	No apical meristem (NAM) protein	NAC domain-containing protein 45 OS=Arabidopsis thaliana OX=3702 GN=NAC045 PE=2 SV=1	S	Function unknown	unknown [Picea sitchensis]
c286593.graph_c1	23.38	35.52	27.15	16.42	10.8	15.89	0.00473348	-1.00386	down	--	--	Molecular Function: phospholipid binding (GO:0005543);;	--	[TU]	--	ANTH domain;; ENTH domain	Putative clathrin assembly protein At4g40080 OS=Arabidopsis thaliana OX=3702 GN=At4g40080 PE=2 SV=2	U	Intracellular trafficking, secretion, and vesicular transport	unknown [Picea sitchensis]
c311742.graph_c0	19.03	23.42	13.03	4.47	13.23	9.66	0.00413081	-1.01237	down	[E]	Amino acid transport and metabolism	Molecular Function: transporter activity (GO:0005215);; Biological Process: transport (GO:0006810);; Cellular Component: membrane (GO:0016020);;	K14638|0|tcc:TCM_042339|K14638 solute carrier family 15 (peptide/histidine transporter), member 3/4 | (RefSeq) Nitrate transporter 1.5	[E]	Amino acid transport and metabolism	POT family;; Major Facilitator Superfamily	Protein NRT1/ PTR FAMILY 7.3 OS=Arabidopsis thaliana OX=3702 GN=NPF7.3 PE=1 SV=2	E	Amino acid transport and metabolism	NPF family transporter [Pinus pinaster]
c214233.graph_c0	14.87	5.58	14.26	2.26	3.49	1.03	0.000274089	-2.33804	down	[R]	General function prediction only	Molecular Function: GTPase activity (GO:0003924);; Molecular Function: GTP binding (GO:0005525);; Cellular Component: intracellular (GO:0005622);; Cellular Component: plasma membrane (GO:0005886);; Cellular Component: cellular bud neck (GO:0005935);; Biological Process: small GTPase mediated signal transduction (GO:0007264);;	K07910|5.83371e-27|rcu:8283968|K07910 Ras-related protein Rab-18 | (RefSeq) ras-related protein RABC2a	[R]	General function prediction only	Ras family;; Ras of Complex, Roc, domain of DAPkinase;; ADP-ribosylation factor family	GTP-binding protein yptV4 OS=Volvox carteri OX=3067 GN=YPTV4 PE=3 SV=1	S	Function unknown	ras-related protein Rap-1b-like protein [Neocallimastix californiae]
c268974.graph_c0	16.66	3.28	5.59	2.04	1.48	1.84	0.000654058	-2.27741	down	--	--	--	K03018|8.2305e-09|cic:CICLE_v10027681mg|K03018 DNA-directed RNA polymerase III subunit RPC1 [EC:2.7.7.6] | (RefSeq) hypothetical protein	[K]	Transcription	--	DNA-directed RNA polymerase II subunit 1 OS=Arabidopsis thaliana OX=3702 GN=NRPB1 PE=1 SV=3	K	Transcription	DNA-dependent RNA polymerase II largest subunit [Glaucocystis nostochinearum]
c309674.graph_c0	103.33	90.12	90.31	50.79	57.39	68.51	0.000857611	-0.664032	down	[EH]	Amino acid transport and metabolism ;; Coenzyme transport and metabolism	Molecular Function: magnesium ion binding (GO:0000287);; Molecular Function: catalytic activity (GO:0003824);; Cellular Component: cytosol (GO:0005829);; Molecular Function: thiamine pyrophosphate binding (GO:0030976);;	K12261|0|ppp:PHYPADRAFT_225775|K12261 2-hydroxyacyl-CoA lyase 1 [EC:4.1.-.-] | (RefSeq) hypothetical protein	[EH]	--	Thiamine pyrophosphate enzyme, N-terminal TPP binding domain;; Thiamine pyrophosphate enzyme, central domain;; Thiamine pyrophosphate enzyme, C-terminal TPP binding domain	2-hydroxyacyl-CoA lyase OS=Arabidopsis thaliana OX=3702 GN=HACL PE=1 SV=1	E	Amino acid transport and metabolism	Pyruvate oxidase [Trema orientalis]
c311695.graph_c0	42.11	30.88	34.34	42.77	73.19	66.02	0.000183473	0.895679	up	[E]	Amino acid transport and metabolism	Molecular Function: serine-type endopeptidase activity (GO:0004252);; Cellular Component: cytoplasm (GO:0005737);; Biological Process: proteolysis (GO:0006508);; Molecular Function: serine-type exopeptidase activity (GO:0070008);;	K01322|0|atr:18424234|K01322 prolyl oligopeptidase [EC:3.4.21.26] | (RefSeq) prolyl endopeptidase	[O]	Posttranslational modification, protein turnover, chaperones	Prolyl oligopeptidase, N-terminal beta-propeller domain;; Prolyl oligopeptidase family	--	E	Amino acid transport and metabolism	prolyl endopeptidase [Amborella trichopoda]
c314091.graph_c0	16.73	6.36	21.07	2.59	5.51	2.67	0.00337773	-2.04572	down	--	--	Molecular Function: structural constituent of ribosome (GO:0003735);; Cellular Component: ribosome (GO:0005840);; Biological Process: translational elongation (GO:0006414);;	K02943|1.68247e-10|apro:F751_0151|K02943 large subunit ribosomal protein LP2 | (RefSeq) 60S acidic ribosomal protein P2	[J]	Translation, ribosomal structure and biogenesis	60s Acidic ribosomal protein	60S acidic ribosomal protein P2B OS=Zea mays OX=4577 GN=RPP2B PE=1 SV=1	J	Translation, ribosomal structure and biogenesis	60S acidic ribosomal protein P2, variant [Spizellomyces punctatus DAOM BR117]
c296887.graph_c0	1.53	0.63	2.8	0.5	0.22	0.32	0.00255071	-2.20351	down	[O]	Posttranslational modification, protein turnover, chaperones	--	--	[O]	Posttranslational modification, protein turnover, chaperones	CUB domain;; Proprotein convertase P-domain;; Lysyl oxidase	--	S	Function unknown	kelch motif family [Chrysochromulina sp. CCMP291]
c313181.graph_c0	59.19	30.32	55.26	24.82	35.24	28.83	0.008314	-0.730132	down	--	--	Biological Process: metabolic process (GO:0008152);; Molecular Function: transferase activity, transferring hexosyl groups (GO:0016758);;	--	[GC]	--	UDP-glucoronosyl and UDP-glucosyl transferase	7-deoxyloganetin glucosyltransferase OS=Gardenia jasminoides OX=114476 GN=UGT85A24 PE=1 SV=1	S	Function unknown	unknown [Picea sitchensis]
c297132.graph_c0	1.33	0.54	1.94	0.38	0.3	0.09	0.00340912	-2.29367	down	[T]	Signal transduction mechanisms	--	--	[G]	Carbohydrate transport and metabolism	Purple acid Phosphatase, N-terminal domain	Purple acid phosphatase 22 OS=Arabidopsis thaliana OX=3702 GN=PAP22 PE=2 SV=1	S	Function unknown	purple acid phosphatase 22-like [Chenopodium quinoa]
c310089.graph_c0	74.49	9.67	77.54	11.79	10.96	3.91	0.000564168	-2.68044	down	[Z]	Cytoskeleton	--	K05692|2.52651e-70|pda:103700236|K05692 actin beta/gamma 1 | (RefSeq) actin, muscle	[Z]	Cytoskeleton	Actin	Actin-85C (Fragment) OS=Solanum tuberosum OX=4113 GN=AC85C PE=3 SV=1	Z	Cytoskeleton	B-actin, partial [Bidens laevis]
c293767.graph_c0	7.15	14.1	10.32	2.96	3.37	1.93	0.00495271	-1.94377	down	--	--	--	--	--	--	--	--	--	--	unknown [Picea sitchensis]
c291842.graph_c0	4.09	1.03	2.77	0.83	0.86	0.38	0.00771244	-1.89331	down	[IQ]	Lipid transport and metabolism ;; Secondary metabolites biosynthesis, transport and catabolism	Molecular Function: catalytic activity (GO:0003824);; Cellular Component: endoplasmic reticulum (GO:0005783);; Biological Process: metabolic process (GO:0008152);; Cellular Component: membrane part (GO:0044425);;	K00654|3.89743e-166|zma:100282573|K00654 serine palmitoyltransferase [EC:2.3.1.50] | (RefSeq) GRMZM2G152888; serine palmitoyltransferase 2	[O]	Posttranslational modification, protein turnover, chaperones	Aminotransferase class I and II	Long chain base biosynthesis protein 2a OS=Oryza sativa subsp. japonica OX=39947 GN=Os11g0516000 PE=2 SV=1	H	Coenzyme transport and metabolism	serine palmitoyltransferase [Neocallimastix californiae]
c182556.graph_c0	27.77	4.48	22.42	6.23	6.73	1.92	0.00388949	-1.86834	down	--	--	Molecular Function: RNA binding (GO:0003723);; Molecular Function: structural constituent of ribosome (GO:0003735);; Biological Process: translation (GO:0006412);; Cellular Component: cytosolic large ribosomal subunit (GO:0022625);;	K02873|5.12193e-64|vra:106776919|K02873 large subunit ribosomal protein L13e | (RefSeq) 60S ribosomal protein L13-1	[J]	Translation, ribosomal structure and biogenesis	Ribosomal protein L13e	60S ribosomal protein L13-2 OS=Brassica napus OX=3708 PE=2 SV=1	J	Translation, ribosomal structure and biogenesis	PREDICTED: 60S ribosomal protein L13-1-like [Nicotiana sylvestris]
c308882.graph_c0	2.9	0.77	1.92	6.69	5.46	4.58	0.00501526	2.03206	up	--	--	--	--	--	--	--	--	S	Function unknown	unknown [Picea sitchensis]
c304984.graph_c0	5.61	1.12	5.25	0.63	0.31	0.17	9.46877e-07	-3.38317	down	--	--	--	--	--	--	Reeler domain	--	--	--	--
c213373.graph_c0	1.49	4.19	1.81	0.4	0.37	0.12	2.95664e-05	-3.04669	down	[Q]	Secondary metabolites biosynthesis, transport and catabolism	Biological Process: suberin biosynthetic process (GO:0010345);; Biological Process: long-chain fatty-acyl-CoA metabolic process (GO:0035336);; Cellular Component: intracellular membrane-bounded organelle (GO:0043231);; Molecular Function: fatty-acyl-CoA reductase (alcohol-forming) activity (GO:0080019);;	K13356|2.3464e-178|mus:103977526|K13356 alcohol-forming fatty acyl-CoA reductase [EC:1.2.1.84] | (RefSeq) fatty acyl-CoA reductase 2	[I]	Lipid transport and metabolism	Male sterility protein;; Male sterility protein;; NAD dependent epimerase/dehydratase family	Fatty acyl-CoA reductase 2 OS=Arabidopsis thaliana OX=3702 GN=FAR2 PE=1 SV=2	S	Function unknown	hypothetical protein [Cryptomeria japonica]
c269960.graph_c0	9.72	2.79	9.35	2.43	2.52	1.74	0.00864889	-1.69537	down	[R]	General function prediction only	Biological Process: ribosomal subunit export from nucleus (GO:0000054);; Molecular Function: GTPase activity (GO:0003924);; Molecular Function: GTP binding (GO:0005525);; Cellular Component: nucleus (GO:0005634);; Cellular Component: cytosol (GO:0005829);; Biological Process: protein import into nucleus (GO:0006606);; Biological Process: small GTPase mediated signal transduction (GO:0007264);; Bi…	K07936|2.52735e-124|pxb:103942502|K07936 GTP-binding nuclear protein Ran | (RefSeq) GTP-binding nuclear protein Ran	[U]	Intracellular trafficking, secretion, and vesicular transport	Ras family;; Ras of Complex, Roc, domain of DAPkinase;; ADP-ribosylation factor family;; RNA helicase	GTP-binding nuclear protein Ran-3 OS=Arabidopsis thaliana OX=3702 GN=RAN3 PE=1 SV=2	S	Function unknown	P-loop containing nucleoside triphosphate hydrolase protein [Catenaria anguillulae PL171]
c292187.graph_c0	3.35	2.29	2.95	6.41	6.01	7.75	0.00556408	1.24509	up	[K]	Transcription	--	--	[R]	General function prediction only	WD domain, G-beta repeat	Protein JINGUBANG OS=Arabidopsis thaliana OX=3702 GN=JGB PE=1 SV=1	S	Function unknown	PREDICTED: LOW QUALITY PROTEIN: myosin heavy chain kinase A-like [Daucus carota subsp. sativus]
c302389.graph_c1	156.23	41.31	158.2	38.91	24.01	15.74	6.16005e-07	-2.15655	down	--	--	Cellular Component: integral component of membrane (GO:0016021);; Molecular Function: oxidoreductase activity (GO:0016491);; Biological Process: oxidation-reduction process (GO:0055114);;	--	--	--	--	--	S	Function unknown	hypothetical protein SPPG_05133 [Spizellomyces punctatus DAOM BR117]
c244862.graph_c0	38.08	12.15	31.69	7.41	9.4	2.11	0.000816605	-2.12675	down	--	--	Cellular Component: ribosome (GO:0005840);;	K02975|8.38717e-24|vcn:VOLCADRAFT_82071|K02975 small subunit ribosomal protein S25e | (RefSeq) rps25; component of cytosolic 80S ribosome and 40S small subunit	[J]	Translation, ribosomal structure and biogenesis	S25 ribosomal protein	40S ribosomal protein S25-4 OS=Arabidopsis thaliana OX=3702 GN=RPS25E PE=3 SV=1	J	Translation, ribosomal structure and biogenesis	component of cytosolic 80S ribosome and 40S small subunit [Volvox carteri f. nagariensis]
c214578.graph_c0	125.39	51.22	135.26	122.88	226.07	427.66	0.00263637	1.26641	up	--	--	Cellular Component: vacuole (GO:0005773);; Cellular Component: integral component of plasma membrane (GO:0005887);; Biological Process: water transport (GO:0006833);; Cellular Component: plasmodesma (GO:0009506);; Biological Process: cellular water homeostasis (GO:0009992);; Molecular Function: water channel activity (GO:0015250);; Molecular Function: glycerol channel activity (GO:0015254);; Biol…	K09872|1.77045e-40|cic:CICLE_v10029003mg|K09872 aquaporin PIP | (RefSeq) hypothetical protein	[G]	Carbohydrate transport and metabolism	Major intrinsic protein	Aquaporin PIP-type OS=Atriplex canescens OX=35922 PE=2 SV=1	G	Carbohydrate transport and metabolism	unknown [Picea sitchensis]
c304669.graph_c0	31.17	21.13	42.49	40.45	52.43	72.12	0.00646259	0.806665	up	--	--	Biological Process: flavonoid biosynthetic process (GO:0009813);; Cellular Component: intracellular membrane-bounded organelle (GO:0043231);; Biological Process: flavonoid glucuronidation (GO:0052696);; Molecular Function: quercetin 3-O-glucosyltransferase activity (GO:0080043);; Molecular Function: quercetin 7-O-glucosyltransferase activity (GO:0080044);;	K08237|2.09402e-64|vra:106754149|K08237 hydroquinone glucosyltransferase [EC:2.4.1.218] | (RefSeq) hydroquinone glucosyltransferase	[GC]	--	UDP-glucoronosyl and UDP-glucosyl transferase	Hydroquinone glucosyltransferase OS=Rauvolfia serpentina OX=4060 GN=AS PE=1 SV=1	S	Function unknown	UDP-glycosyltransferase UGT5 [Picea glauca]
c189889.graph_c0	13.87	4.8	14.08	2.5	3.8	2.6	0.00432966	-1.88478	down	--	--	Cellular Component: intracellular part (GO:0044424);;	--	[DZ]	--	Translationally controlled tumour protein	Translationally-controlled tumor protein homolog OS=Hordeum vulgare OX=4513 GN=TCTP PE=2 SV=2	S	Function unknown	Putative Translationally-controlled tumor protein [Rhizopus microsporus]
c306737.graph_c0	1.51	2	1.72	0.13	0.13	0.28	8.48481e-05	-3.22677	down	--	--	--	--	--	--	Ser-Thr-rich glycosyl-phosphatidyl-inositol-anchored membrane family	--	S	Function unknown	hypothetical protein IQ07DRAFT_591061 [Pyrenochaeta sp. DS3sAY3a]
c215756.graph_c0	22.24	4.36	22.43	4.9	4.75	2.42	0.00241372	-2.02573	down	--	--	Cellular Component: nucleus (GO:0005634);; Biological Process: ubiquitin-dependent protein catabolic process (GO:0006511);; Biological Process: regulation of mitotic nuclear division (GO:0007088);; Biological Process: exit from mitosis (GO:0010458);; Molecular Function: transferase activity (GO:0016740);; Cellular Component: SCF ubiquitin ligase complex (GO:0019005);; Biological Process: protein …	K03094|1.01538e-60|adu:107486754|K03094 S-phase kinase-associated protein 1 | (RefSeq) SKP1-like protein 1B	[O]	Posttranslational modification, protein turnover, chaperones	Skp1 family, dimerisation domain;; Skp1 family, tetramerisation domain	SKP1-like protein 12 OS=Arabidopsis thaliana OX=3702 GN=ASK12 PE=1 SV=1	O	Posttranslational modification, protein turnover, chaperones	SCF ubiquitin ligase [Basidiobolus meristosporus CBS 931.73]
c270629.graph_c0	31.79	4.78	25.2	4.96	7.02	2.98	0.000751266	-2.02961	down	[J]	Translation, ribosomal structure and biogenesis	Molecular Function: structural constituent of ribosome (GO:0003735);; Biological Process: translation (GO:0006412);; Molecular Function: hydrolase activity (GO:0016787);; Cellular Component: cytosolic small ribosomal subunit (GO:0022627);;	K02984|4.94219e-118|apro:F751_2992|K02984 small subunit ribosomal protein S3Ae | (RefSeq) 40S ribosomal protein S3a	[J]	Translation, ribosomal structure and biogenesis	Ribosomal S3Ae family	40S ribosomal protein S3a OS=Chlamydomonas reinhardtii OX=3055 GN=CHLREDRAFT_168484 PE=3 SV=1	J	Translation, ribosomal structure and biogenesis	40S ribosomal protein S3a [Auxenochlorella protothecoides]
c311381.graph_c0	13.52	17.85	14.15	2.77	5.79	5.72	4.09489e-06	-1.51158	down	[K]	Transcription	--	--	--	--	Leucine rich repeat;; Leucine Rich repeats (2 copies);; Sieve element occlusion C-terminus	Disease resistance protein TAO1 OS=Arabidopsis thaliana OX=3702 GN=TAO1 PE=4 SV=1	S	Function unknown	putative disease resistance protein [Arabidopsis thaliana]
c288727.graph_c0	3.56	4.5	4.18	1.09	1.15	1.01	0.00528629	-1.90494	down	--	--	Cellular Component: integral component of membrane (GO:0016021);;	--	--	--	--	--	--	--	unknown [Picea sitchensis]
c305148.graph_c0	9.12	2.47	9.99	2.49	2.51	1.03	0.00110189	-1.80938	down	[O]	Posttranslational modification, protein turnover, chaperones	Molecular Function: hydrolase activity (GO:0016787);;	K01279|2.36724e-18|gsl:Gasu_62160|K01279 tripeptidyl-peptidase I [EC:3.4.14.9] | (RefSeq) tripeptidyl-peptidase I	--	--	Pro-kumamolisin, activation domain;; Subtilase family	--	O	Posttranslational modification, protein turnover, chaperones	tripeptidylpeptidase putative [Albugo laibachii Nc14]
c184410.graph_c0	28.86	6.22	38.5	4.04	7.96	3.94	0.00161593	-2.22435	down	[J]	Translation, ribosomal structure and biogenesis	Molecular Function: structural constituent of ribosome (GO:0003735);; Cellular Component: ribosome (GO:0005840);; Biological Process: translation (GO:0006412);;	K02976|2.10754e-39|bvg:104887646|K02976 small subunit ribosomal protein S26e | (RefSeq) 40S ribosomal protein S26-2-like	[J]	Translation, ribosomal structure and biogenesis	Ribosomal protein S26e	40S ribosomal protein S26-1 OS=Arabidopsis thaliana OX=3702 GN=RPS26A PE=2 SV=2	J	Translation, ribosomal structure and biogenesis	hypothetical protein L969DRAFT_457966 [Mixia osmundae IAM 14324]
c285412.graph_c0	1.15	0.98	2.93	0.32	0.59	0.4	0.00578495	-1.90832	down	[GHR]	Carbohydrate transport and metabolism ;; Coenzyme transport and metabolism ;; General function prediction only	Molecular Function: lyase activity (GO:0016829);;	K01568|1.15724e-64|sind:105175619|K01568 pyruvate decarboxylase [EC:4.1.1.1] | (RefSeq) pyruvate decarboxylase 1	[EH]	--	Thiamine pyrophosphate enzyme, N-terminal TPP binding domain;; Thiamine pyrophosphate enzyme, central domain;; Thiamine pyrophosphate enzyme, C-terminal TPP binding domain	Pyruvate decarboxylase 4 OS=Arabidopsis thaliana OX=3702 GN=PDC4 PE=2 SV=1	GH	--	hypothetical protein COCC4DRAFT_64508 [Bipolaris maydis ATCC 48331]
c297719.graph_c0	29.46	25.83	32.43	10.44	17.12	14.74	2.309e-05	-1.03377	down	--	--	Cellular Component: membrane (GO:0016020);;	--	--	--	Fasciclin domain	Fasciclin-like arabinogalactan protein 11 OS=Arabidopsis thaliana OX=3702 GN=FLA11 PE=2 SV=2	M	Cell wall/membrane/envelope biogenesis	unknown [Picea sitchensis]
c312838.graph_c0	24.9	65.83	31.38	19.71	24.91	19.58	0.00269525	-0.940856	down	--	--	Biological Process: metabolic process (GO:0008152);; Molecular Function: transferase activity, transferring hexosyl groups (GO:0016758);;	--	[GC]	--	UDP-glucoronosyl and UDP-glucosyl transferase	UDP-glycosyltransferase 73B4 OS=Arabidopsis thaliana OX=3702 GN=UGT73B4 PE=2 SV=1	S	Function unknown	UDP-glycosyltransferase 73B4 [Jatropha curcas]
c304192.graph_c0	3.02	7.82	2.75	14.09	11.66	9.57	0.00124938	1.38777	up	[P]	Inorganic ion transport and metabolism	Cellular Component: chloroplast thylakoid (GO:0009534);; Biological Process: cellular process (GO:0009987);; Cellular Component: integral component of membrane (GO:0016021);; Biological Process: single-organism process (GO:0044699);; Biological Process: response to stimulus (GO:0050896);;	--	--	--	Rhodanese-like domain	Calcium sensing receptor, chloroplastic OS=Arabidopsis thaliana OX=3702 GN=CAS PE=1 SV=1	S	Function unknown	extracellular calcium sensing receptor [Pinus massoniana]
c301434.graph_c0	3.52	0.48	3.46	0.58	0.42	0.48	0.00271125	-2.29708	down	--	--	Cellular Component: nuclear pore (GO:0005643);; Cellular Component: nucleoplasm (GO:0005654);; Cellular Component: cytosol (GO:0005829);; Biological Process: NLS-bearing protein import into nucleus (GO:0006607);; Molecular Function: nuclear localization sequence binding (GO:0008139);; Molecular Function: protein transporter activity (GO:0008565);;	--	[U]	Intracellular trafficking, secretion, and vesicular transport	Armadillo/beta-catenin-like repeat;; HEAT-like repeat;; HEAT repeats;; Atypical Arm repeat;; Importin beta binding domain;; HEAT repeat;; Armadillo-like;; V-ATPase subunit H;; PBS lyase HEAT-like repeat	Importin subunit alpha-2 OS=Arabidopsis thaliana OX=3702 GN=IMPA2 PE=1 SV=1	U	Intracellular trafficking, secretion, and vesicular transport	hypothetical protein AXG93_154s1720 [Marchantia polymorpha subsp. ruderalis]
c269465.graph_c0	10.82	9.13	8.54	3.95	4.74	4.49	0.00644159	-1.09936	down	--	--	--	--	--	--	VQ motif	--	--	--	unknown [Picea sitchensis]
c269857.graph_c0	24.27	5.89	24.07	4.66	2.86	2.61	3.86059e-05	-2.41522	down	--	--	Molecular Function: binding (GO:0005488);;	--	[Z]	Cytoskeleton	LIM domain	Pollen-specific protein SF3 OS=Helianthus annuus OX=4232 GN=SF3 PE=2 SV=1	S	Function unknown	unknown [Medicago truncatula]
c310030.graph_c0	17.04	15.34	14.09	1.84	2.09	8.94	0.00021395	-1.78042	down	--	--	--	--	--	--	Plant protein of unknown function	UPF0481 protein At3g47200 OS=Arabidopsis thaliana OX=3702 GN=At3g47200 PE=2 SV=1	S	Function unknown	PREDICTED: UPF0481 protein At3g47200-like [Camelina sativa]
c205074.graph_c0	5.81	1.09	1.72	0.54	0.58	0.82	0.00494553	-2.12591	down	--	--	--	--	--	--	Large eukaryotic DNA virus major capsid protein;; Major capsid protein N-terminus	--	--	--	hypothetical protein KFL_006770180 [Klebsormidium nitens]
c213408.graph_c0	12.51	10.76	10.23	5.29	5.53	5.24	0.00619416	-1.04871	down	--	--	--	--	--	--	Thaumatin family	Pathogenesis-related protein 5 OS=Arabidopsis thaliana OX=3702 GN=At1g75040 PE=1 SV=1	S	Function unknown	hypothetical protein 2_4618_01, partial [Pinus taeda]
c303056.graph_c0	3.36	0.72	2.71	0.7	0.56	0.37	0.00532699	-2.0223	down	[T]	Signal transduction mechanisms	Cellular Component: cytoplasm (GO:0005737);; Cellular Component: intracellular organelle (GO:0043229);; Biological Process: single-organism cellular process (GO:0044763);;	--	[Z]	Cytoskeleton	WD domain, G-beta repeat;; Anaphase-promoting complex subunit 4 WD40 domain;; Eukaryotic translation initiation factor eIF2A;; WD40-like Beta Propeller Repeat	Actin-interacting protein 1-1 OS=Arabidopsis thaliana OX=3702 GN=AIP1-1 PE=1 SV=1	S	Function unknown	transducin family protein / WD-40 repeat family protein [Klebsormidium nitens]
c297312.graph_c0	28.18	21.98	19.79	7.43	8.21	17.09	0.000966658	-1.08434	down	--	--	--	--	--	--	GDSL/SGNH-like Acyl-Esterase family found in Pmr5 and Cas1p;; PMR5 N terminal Domain	Protein trichome birefringence-like 36 OS=Arabidopsis thaliana OX=3702 GN=TBL36 PE=2 SV=1	S	Function unknown	unknown [Picea sitchensis]
c284368.graph_c0	15.54	3.83	13.57	4.9	1.58	1.73	0.00248616	-1.99434	down	--	--	Molecular Function: protein domain specific binding (GO:0019904);;	K06630|1.57046e-134|sly:101255667|K06630 14-3-3 protein epsilon | (RefSeq) 14-3-3-like protein	[O]	Posttranslational modification, protein turnover, chaperones	14-3-3 protein	14-3-3-like protein OS=Solanum tuberosum OX=4113 PE=2 SV=1	T	Signal transduction mechanisms	hypothetical protein A4X13_g4113 [Tilletia indica]
c291540.graph_c0	15.19	35.97	13.85	11.27	9.24	12.89	0.00507326	-0.945859	down	--	--	Molecular Function: DNA binding (GO:0003677);; Molecular Function: transcription factor activity, sequence-specific DNA binding (GO:0003700);; Cellular Component: nucleus (GO:0005634);; Biological Process: regulation of transcription, DNA-templated (GO:0006355);;	--	--	--	AP2 domain	Ethylene-responsive transcription factor 3 OS=Nicotiana tabacum OX=4097 GN=ERF3 PE=2 SV=1	K	Transcription	transcription factor 1, partial [Pinus tabuliformis]
c293150.graph_c0	12.92	19.39	14.25	30.09	25.51	21.09	0.00422266	0.736088	up	[R]	General function prediction only	Biological Process: protein complex assembly (GO:0006461);; Cellular Component: chloroplast stromal thylakoid (GO:0009533);; Cellular Component: chloroplast thylakoid membrane (GO:0009535);; Biological Process: plastid organization (GO:0009657);; Biological Process: response to cytokinin (GO:0009735);; Cellular Component: chloroplast envelope (GO:0009941);; Cellular Component: thylakoid lumen (GO…	--	[R]	General function prediction only	Photosynthesis system II assembly factor YCF48;; Sortilin, neurotensin receptor 3,	Photosystem II stability/assembly factor HCF136, chloroplastic OS=Arabidopsis thaliana OX=3702 GN=HCF136 PE=1 SV=1	S	Function unknown	photosystem II stability/assembly factor HCF136, chloroplastic [Amborella trichopoda]
c184036.graph_c0	13.42	4.2	10.36	2.92	3.85	0.79	0.0043838	-1.86789	down	[J]	Translation, ribosomal structure and biogenesis	Molecular Function: nucleic acid binding (GO:0003676);;	K11294|5.19809e-10|ppp:PHYPADRAFT_147462|K11294 nucleolin | (RefSeq) hypothetical protein	[R]	General function prediction only	RNA recognition motif. (a.k.a. RRM, RBD, or RNP domain)	28 kDa ribonucleoprotein, chloroplastic OS=Nicotiana sylvestris OX=4096 PE=1 SV=1	S	Function unknown	RNA-binding domain-containing protein [Rhizophagus irregularis]
c314212.graph_c0	11.14	3.77	12.46	3.65	2.36	0.38	0.00974261	-2.11229	down	--	--	Biological Process: regulation of transcription, DNA-templated (GO:0006355);;	K01527|3.80401e-56|ppp:PHYPADRAFT_48650|K01527 nascent polypeptide-associated complex subunit beta | (RefSeq) hypothetical protein	[K]	Transcription	NAC domain	Basic transcription factor 3 OS=Arabidopsis thaliana OX=3702 GN=BTF3 PE=1 SV=1	K	Transcription	hypothetical protein EMIHUDRAFT_438269 [Emiliania huxleyi CCMP1516]
c214256.graph_c0	14.88	8.11	5.53	1.75	2.78	5.12	0.0086971	-1.5588	down	--	--	--	K18635|6.2279e-17|egu:105054211|K18635 protein SPIRAL1 and related proteins | (RefSeq) protein SPIRAL1-like 5	--	--	--	Protein SPIRAL1-like 5 OS=Arabidopsis thaliana OX=3702 GN=SP1L5 PE=2 SV=1	S	Function unknown	unknown [Picea sitchensis]
c311696.graph_c0	4.63	1.83	4.24	0.66	0.9	0.46	0.000173042	-2.38347	down	--	--	--	--	[Z]	Cytoskeleton	Myosin tail;; Intermediate filament protein	--	Z	Cytoskeleton	hypothetical protein BSLG_02247 [Batrachochytrium salamandrivorans]
c312394.graph_c0	51.77	64.37	56.32	142.95	76.51	64.51	0.0076788	0.761977	up	[QV]	Secondary metabolites biosynthesis, transport and catabolism ;; Defense mechanisms	Molecular Function: monooxygenase activity (GO:0004497);; Molecular Function: iron ion binding (GO:0005506);; Cellular Component: integral component of membrane (GO:0016021);; Molecular Function: oxidoreductase activity, acting on paired donors, with incorporation or reduction of molecular oxygen (GO:0016705);; Molecular Function: heme binding (GO:0020037);; Biological Process: oxidation-reductio…	--	[Q]	Secondary metabolites biosynthesis, transport and catabolism	Cytochrome P450	Geraniol 8-hydroxylase OS=Swertia mussotii OX=137888 GN=CYP76B10 PE=1 SV=1	Q	Secondary metabolites biosynthesis, transport and catabolism	unknown [Picea sitchensis]
c306643.graph_c1	43.58	33.62	35.97	23.53	23.97	22.95	0.00704942	-0.658687	down	[IQ]	Lipid transport and metabolism ;; Secondary metabolites biosynthesis, transport and catabolism	Biological Process: metabolic process (GO:0008152);; Cellular Component: integral component of membrane (GO:0016021);; Molecular Function: ligase activity (GO:0016874);;	K10526|2.41535e-136|atr:105421799|K10526 OPC-8:0 CoA ligase 1 [EC:6.2.1.-] | (RefSeq) 4-coumarate--CoA ligase-like 5	[I]	Lipid transport and metabolism	AMP-binding enzyme	4-coumarate--CoA ligase-like 5 OS=Arabidopsis thaliana OX=3702 GN=4CLL5 PE=1 SV=2	IQ	--	phenylalanoyl CoA ligase [Taxus baccata]
c301383.graph_c0	1.03	5.4	0.56	0	0.68	0.03	0.00689698	-3.26588	down	[I]	Lipid transport and metabolism	Biological Process: metabolic process (GO:0008152);; Molecular Function: ligase activity (GO:0016874);;	--	[I]	Lipid transport and metabolism	AMP-binding enzyme	Acetyl-coenzyme A synthetase, chloroplastic/glyoxysomal OS=Arabidopsis thaliana OX=3702 GN=ACS PE=1 SV=1	I	Lipid transport and metabolism	acetoacetate-CoA ligase [Pyrenochaeta sp. DS3sAY3a]
c311364.graph_c0	43.71	43.23	25.41	15.56	20.55	20.44	0.000321404	-0.957831	down	[GEPR]	Carbohydrate transport and metabolism ;; Amino acid transport and metabolism ;; Inorganic ion transport and metabolism ;; General function prediction only	Molecular Function: inorganic phosphate transmembrane transporter activity (GO:0005315);; Biological Process: phosphate ion transport (GO:0006817);; Cellular Component: integral component of membrane (GO:0016021);; Biological Process: transmembrane transport (GO:0055085);;	K08176|0|smo:SELMODRAFT_78488|K08176 MFS transporter, PHS family, inorganic phosphate transporter | (RefSeq) hypothetical protein	[P]	Inorganic ion transport and metabolism	Sugar (and other) transporter;; Major Facilitator Superfamily	Probable inorganic phosphate transporter 1-5 OS=Arabidopsis thaliana OX=3702 GN=PHT1-5 PE=2 SV=2	G	Carbohydrate transport and metabolism	transmembrane protein 1 [Pinus massoniana]
c213987.graph_c0	3.85	2.3	7.85	0.51	1.2	1.72	0.00906029	-2.02043	down	--	--	--	--	--	--	Ependymin	--	--	--	--
c314183.graph_c0	26.03	3.98	26.12	6.32	5.98	2.81	0.00285599	-1.88696	down	--	--	Molecular Function: structural constituent of ribosome (GO:0003735);; Cellular Component: plasma membrane (GO:0005886);; Biological Process: translation (GO:0006412);; Cellular Component: plasmodesma (GO:0009506);; Cellular Component: cytosolic large ribosomal subunit (GO:0022625);;	K02934|5.20511e-63|aly:ARALYDRAFT_476546|K02934 large subunit ribosomal protein L6e | (RefSeq) 60S ribosomal protein L6	[J]	Translation, ribosomal structure and biogenesis	Ribosomal protein L6e;; Ribosomal protein L6, N-terminal domain	60S ribosomal protein L6-3 OS=Arabidopsis thaliana OX=3702 GN=RPL6C PE=2 SV=1	J	Translation, ribosomal structure and biogenesis	60S ribosomal protein L6-3 [Arabidopsis lyrata subsp. lyrata]
c302646.graph_c0	107.12	141.41	148.55	361.14	201.37	148.8	0.00304286	0.84831	up	--	--	--	--	--	--	--	--	S	Function unknown	PREDICTED: uncharacterized protein LOC105770868 isoform X1 [Gossypium raimondii]
c294140.graph_c0	13.03	16.01	5.68	3.13	4.33	6.71	0.00246738	-1.28385	down	--	--	--	--	--	--	MYND finger;; Sel1 repeat	F-box protein At1g67340 OS=Arabidopsis thaliana OX=3702 GN=At1g67340 PE=1 SV=1	S	Function unknown	F-box protein At1g67340-like [Cucurbita pepo subsp. pepo]
c314271.graph_c0	58.12	18.31	52.79	8.81	5.12	2.8	3.1108e-06	-3.01019	down	--	--	--	--	--	--	PLAC8 family	Protein PLANT CADMIUM RESISTANCE 3 OS=Arabidopsis thaliana OX=3702 GN=PCR3 PE=3 SV=1	--	--	membrane protein [Chlamydomonas reinhardtii]
c314064.graph_c0	19.67	4.97	16.93	3.85	3.07	1.3	0.000544835	-2.33789	down	[J]	Translation, ribosomal structure and biogenesis	Biological Process: ribosomal small subunit assembly (GO:0000028);; Molecular Function: structural constituent of ribosome (GO:0003735);; Biological Process: translation (GO:0006412);; Cellular Component: cytosolic small ribosomal subunit (GO:0022627);;	K02966|2.90313e-54|atr:18427951|K02966 small subunit ribosomal protein S19e | (RefSeq) 40S ribosomal protein S19-2	[J]	Translation, ribosomal structure and biogenesis	Ribosomal protein S19e	40S ribosomal protein S19-1 OS=Arabidopsis thaliana OX=3702 GN=RPS19A PE=2 SV=1	J	Translation, ribosomal structure and biogenesis	40S ribosomal protein S19-A [Rhizophagus irregularis]
c312135.graph_c0	7.75	12.67	9.92	4.57	4.97	4.4	0.00981599	-1.13672	down	--	--	Biological Process: signal transduction (GO:0007165);; Molecular Function: ADP binding (GO:0043531);;	--	--	--	NB-ARC domain	TMV resistance protein N OS=Nicotiana glutinosa OX=35889 GN=N PE=1 SV=1	S	Function unknown	unknown [Picea sitchensis]
c312390.graph_c0	13.18	2.91	11.3	1.62	1.57	1.2	1.23169e-06	-2.61124	down	--	--	--	--	[T]	Signal transduction mechanisms	Calcium-binding EGF domain;; EGF domain;; Complement Clr-like EGF-like	--	S	Function unknown	hypothetical protein GUITHDRAFT_122074 [Guillardia theta CCMP2712]
c309019.graph_c0	6.35	1.16	5.34	0.68	0.62	0.35	1.86801e-05	-2.92157	down	[T]	Signal transduction mechanisms	Molecular Function: binding (GO:0005488);; Biological Process: response to mechanical stimulus (GO:0009612);; Cellular Component: intracellular membrane-bounded organelle (GO:0043231);; Cellular Component: cytoplasmic part (GO:0044444);;	K02183|1.08243e-39|cit:102620326|K02183 calmodulin | (RefSeq) calmodulin-related protein-like	[T]	Signal transduction mechanisms	EF-hand domain pair;; EF hand;; EF-hand domain;; EF-hand domain pair;; EF hand;; EF-hand domain;; LIM domain;; EF-hand domain;; Cytoskeletal-regulatory complex EF hand	Calmodulin-like protein 12 OS=Arabidopsis thaliana OX=3702 GN=CML12 PE=1 SV=3	DTZ	--	hypothetical protein CUMW_083400 [Citrus unshiu]
c297667.graph_c0	20.15	27.95	25.59	12.28	15.15	15.82	0.00287221	-0.742678	down	--	--	Molecular Function: peroxidase activity (GO:0004601);; Cellular Component: extracellular region (GO:0005576);; Biological Process: response to oxidative stress (GO:0006979);; Molecular Function: heme binding (GO:0020037);; Biological Process: hydrogen peroxide catabolic process (GO:0042744);; Molecular Function: metal ion binding (GO:0046872);; Biological Process: oxidation-reduction process (GO:…	K00430|1.82278e-130|nnu:104591960|K00430 peroxidase [EC:1.11.1.7] | (RefSeq) peroxidase 41-like	--	--	Peroxidase	Peroxidase 65 OS=Arabidopsis thaliana OX=3702 GN=PER65 PE=2 SV=2	G	Carbohydrate transport and metabolism	unknown [Picea sitchensis]
c287127.graph_c0	44.71	18.72	9.31	2.15	6.93	14.56	0.00544745	-1.61056	down	--	--	Cellular Component: Golgi membrane (GO:0000139);; Biological Process: protein glycosylation (GO:0006486);; Molecular Function: galactosyltransferase activity (GO:0008378);; Cellular Component: integral component of membrane (GO:0016021);;	K20855|0|atr:18995730|K20855 beta-1,3-galactosyltransferase 1/2/3/4/5/7/8 [EC:2.4.1.-] | (RefSeq) beta-1,3-galactosyltransferase 7	[G]	Carbohydrate transport and metabolism	Galactosyltransferase;; Domain of unknown function (DUF4094)	Beta-1,3-galactosyltransferase 7 OS=Arabidopsis thaliana OX=3702 GN=B3GALT7 PE=2 SV=1	S	Function unknown	beta-1,3-galactosyltransferase 7 isoform X2 [Amborella trichopoda]
c301677.graph_c0	0.33	0.56	0.19	1.2	2.36	0.79	0.00782362	2.0316	up	--	--	Molecular Function: organic cyclic compound binding (GO:0097159);; Molecular Function: heterocyclic compound binding (GO:1901363);;	--	--	--	zinc-binding in reverse transcriptase	Disease resistance protein TAO1 OS=Arabidopsis thaliana OX=3702 GN=TAO1 PE=4 SV=1	Q	Secondary metabolites biosynthesis, transport and catabolism	hypothetical protein 0_11428_01, partial [Pinus taeda]
c298631.graph_c0	34.29	32.04	15.88	62.21	61.13	33.27	0.00566155	0.935824	up	--	--	--	--	--	--	Dirigent-like protein	Dirigent protein 11 OS=Arabidopsis thaliana OX=3702 GN=DIR11 PE=2 SV=1	S	Function unknown	unknown [Picea sitchensis]
c309116.graph_c1	85.77	19.73	70.66	4.66	9.82	8.63	2.24524e-11	-2.90886	down	[P]	Inorganic ion transport and metabolism	Cellular Component: plasma membrane (GO:0005886);; Molecular Function: nitrate transmembrane transporter activity (GO:0015112);; Biological Process: nitrate transport (GO:0015706);; Cellular Component: integral component of membrane (GO:0016021);; Biological Process: transmembrane transport (GO:0055085);;	K02575|0|gmx:100782969|K02575 MFS transporter, NNP family, nitrate/nitrite transporter | (RefSeq) high affinity nitrate transporter 2.4-like	--	--	Major Facilitator Superfamily	High-affinity nitrate transporter 2.1 OS=Arabidopsis thaliana OX=3702 GN=NRT2.1 PE=1 SV=1	P	Inorganic ion transport and metabolism	NRT2 family transporter [Pinus pinaster]
c271463.graph_c0	24.53	4.11	26.2	6.59	4.63	2.55	0.00254657	-1.99534	down	[J]	Translation, ribosomal structure and biogenesis	Molecular Function: structural constituent of ribosome (GO:0003735);; Biological Process: translation (GO:0006412);; Cellular Component: large ribosomal subunit (GO:0015934);;	K02872|1.06805e-77|thj:104804611|K02872 large subunit ribosomal protein L13Ae | (RefSeq) 60S ribosomal protein L13a-2-like	[J]	Translation, ribosomal structure and biogenesis	Ribosomal protein L13	60S ribosomal protein L13a OS=Cyanophora paradoxa OX=2762 PE=2 SV=1	J	Translation, ribosomal structure and biogenesis	RecName: Full=60S ribosomal protein L13a
c304841.graph_c0	11.37	5.55	12.52	2.81	1.42	2.74	0.00161185	-2.09069	down	[R]	General function prediction only	Molecular Function: GTP binding (GO:0005525);; Cellular Component: intracellular (GO:0005622);; Cellular Component: plasma membrane (GO:0005886);; Biological Process: small GTPase mediated signal transduction (GO:0007264);;	K07208|2.23606e-26|gsl:Gasu_37740|K07208 Ras homolog enriched in brain | (RefSeq) small GTP-binding protein of Ras family	[R]	General function prediction only	Ras family;; Ras of Complex, Roc, domain of DAPkinase;; ADP-ribosylation factor family;; 50S ribosome-binding GTPase	GTP-binding protein YPTM1 OS=Zea mays OX=4577 GN=YPTM1 PE=2 SV=2	S	Function unknown	ras [Rhodomonas sp. CCMP768]
c263000.graph_c0	45.22	43.44	42.01	17.57	32.29	29	0.00728644	-0.719675	down	--	--	Cellular Component: extracellular region (GO:0005576);;	--	--	--	Dirigent-like protein	Dirigent protein 1 OS=Arabidopsis thaliana OX=3702 GN=DIR1 PE=2 SV=1	S	Function unknown	unknown [Picea sitchensis]
c254198.graph_c0	22.54	7.33	18.4	1.65	5.91	2.5	0.000844425	-2.25579	down	[J]	Translation, ribosomal structure and biogenesis	Molecular Function: nucleotide binding (GO:0000166);; Biological Process: maturation of SSU-rRNA from tricistronic rRNA transcript (SSU-rRNA, 5.8S rRNA, LSU-rRNA) (GO:0000462);; Molecular Function: structural constituent of ribosome (GO:0003735);; Biological Process: translation (GO:0006412);; Cellular Component: cytosolic small ribosomal subunit (GO:0022627);;	K02974|1.09542e-44|pda:103706845|K02974 small subunit ribosomal protein S24e | (RefSeq) 40S ribosomal protein S24-1-like	[J]	Translation, ribosomal structure and biogenesis	Ribosomal protein S24e	40S ribosomal protein S24-2 OS=Arabidopsis thaliana OX=3702 GN=RPS24B PE=2 SV=2	J	Translation, ribosomal structure and biogenesis	PREDICTED: 40S ribosomal protein S24-1-like [Phoenix dactylifera]
c282057.graph_c0	6.3	1.19	5.07	1.47	0.84	0.84	0.00710086	-1.96354	down	[M]	Cell wall/membrane/envelope biogenesis	--	K01710|1.08167e-09|cme:CYME_CMN006C|K01710 dTDP-glucose 4,6-dehydratase [EC:4.2.1.46] | (RefSeq) dTDP-glucose 4,6-dehydratase	[IE]	--	NAD dependent epimerase/dehydratase family;; GDP-mannose 4,6 dehydratase;; 3-beta hydroxysteroid dehydrogenase/isomerase family;; NAD(P)H-binding;; RmlD substrate binding domain;; Male sterility protein	Probable UDP-arabinose 4-epimerase 3 OS=Oryza sativa subsp. japonica OX=39947 GN=UEL-3 PE=2 SV=1	M	Cell wall/membrane/envelope biogenesis	NAD-dependent epimerase/dehydratase [Spizellomyces punctatus DAOM BR117]
c311958.graph_c0	23.35	16.33	16.98	35.56	29.95	28.57	0.000908239	0.733574	up	--	--	--	--	--	--	Nodulin-like;; Major Facilitator Superfamily	Protein NUCLEAR FUSION DEFECTIVE 4 OS=Arabidopsis thaliana OX=3702 GN=NFD4 PE=3 SV=1	S	Function unknown	Nodulin-like [Macleaya cordata]
c286744.graph_c0	1.29	2.51	1.97	4.81	4.86	3.38	0.00322585	1.212	up	--	--	--	--	[R]	General function prediction only	PPR repeat family;; PPR repeat;; PPR repeat;; Pentatricopeptide repeat domain;; Pentacotripeptide-repeat region of PRORP	Pentatricopeptide repeat-containing protein At3g09650, chloroplastic OS=Arabidopsis thaliana OX=3702 GN=HCF152 PE=2 SV=1	S	Function unknown	PREDICTED: pentatricopeptide repeat-containing protein At3g09650, chloroplastic-like [Gossypium hirsutum]
c296633.graph_c1	0.71	0.23	1.31	19.26	6.18	7.99	3.65371e-08	3.92505	up	[P]	Inorganic ion transport and metabolism	Biological Process: transition metal ion transport (GO:0000041);; Cellular Component: membrane (GO:0016020);; Molecular Function: transition metal ion transmembrane transporter activity (GO:0046915);; Biological Process: cellular transition metal ion homeostasis (GO:0046916);; Biological Process: inorganic cation transmembrane transport (GO:0098662);;	--	[S]	Function unknown	VIT family	Vacuolar iron transporter homolog 4 OS=Arabidopsis thaliana OX=3702 GN=At3g43660 PE=2 SV=1	S	Function unknown	vacuolar iron transporter like 4 [Quercus suber]
c282962.graph_c0	20.12	24.46	19.51	118.13	54.88	50.17	2.0571e-08	1.80396	up	--	--	--	--	--	--	PDDEXK-like family of unknown function	--	S	Function unknown	unknown [Picea sitchensis]
c212897.graph_c0	27.88	17.24	19.64	3.7	7.17	11.2	0.000415805	-1.55081	down	--	--	Cellular Component: integral component of membrane (GO:0016021);;	--	--	--	--	--	--	--	unknown [Picea sitchensis]
c302348.graph_c0	19	4.57	16.14	3.04	3.52	2.41	2.76102e-06	-2.11945	down	[U]	Intracellular trafficking, secretion, and vesicular transport	--	--	--	--	PA14 domain	--	S	Function unknown	predicted protein [Hordeum vulgare subsp. vulgare]
c307572.graph_c0	137.01	301.79	163.93	107.37	105.85	137.55	0.00447549	-0.792722	down	--	--	Molecular Function: structural constituent of ribosome (GO:0003735);; Biological Process: translation (GO:0006412);; Biological Process: mitochondrial transport (GO:0006839);; Cellular Component: integral component of membrane (GO:0016021);; Cellular Component: mitochondrial membrane (GO:0031966);; Biological Process: transmembrane transport (GO:0055085);;	K15104|2.48115e-142|nnu:104603747|K15104 solute carrier family 25 (mitochondrial oxoglutarate transporter), member 11 | (RefSeq) mitochondrial uncoupling protein 5-like	[C]	Energy production and conversion	Mitochondrial carrier protein	Mitochondrial uncoupling protein 4 OS=Arabidopsis thaliana OX=3702 GN=PUMP4 PE=2 SV=1	S	Function unknown	unknown [Picea sitchensis]
c311408.graph_c0	54.65	25.86	41.52	59.98	78.92	130.42	0.000161322	1.1329	up	[GI]	Carbohydrate transport and metabolism ;; Lipid transport and metabolism	Molecular Function: hydrolase activity (GO:0016787);;	K01051|6.51644e-175|egu:105036139|K01051 pectinesterase [EC:3.1.1.11] | (RefSeq) pectinesterase-like	--	--	Pectinesterase;; Plant invertase/pectin methylesterase inhibitor	Pectinesterase 2 OS=Citrus sinensis OX=2711 GN=PECS-2.1 PE=2 SV=1	G	Carbohydrate transport and metabolism	pectin methylesterase-like protein [Taiwania cryptomerioides]
c310457.graph_c0	73.55	52.33	65.17	93.81	108.98	136.36	0.000127217	0.841609	up	--	--	--	--	--	--	--	--	--	--	probable LRR receptor-like serine/threonine-protein kinase At3g47570 [Ananas comosus]
c304228.graph_c0	212.13	67.1	141.15	55.52	89.58	53.67	0.00372381	-1.18733	down	--	--	Molecular Function: peroxidase activity (GO:0004601);; Cellular Component: extracellular region (GO:0005576);; Biological Process: response to oxidative stress (GO:0006979);; Cellular Component: integral component of membrane (GO:0016021);; Molecular Function: heme binding (GO:0020037);; Biological Process: hydrogen peroxide catabolic process (GO:0042744);; Molecular Function: metal ion binding (…	K00430|3.99053e-41|osa:4349585|K00430 peroxidase [EC:1.11.1.7] | (RefSeq) cationic peroxidase 1	--	--	Peroxidase	Peroxidase 4 OS=Vitis vinifera OX=29760 GN=GSVIVT00023967001 PE=1 SV=1	G	Carbohydrate transport and metabolism	unknown [Picea sitchensis]
c270769.graph_c0	1.72	3.35	2.65	0	0.2	0.15	1.43851e-06	-4.37302	down	[I]	Lipid transport and metabolism	Molecular Function: transferase activity, transferring alkyl or aryl (other than methyl) groups (GO:0016765);;	K11778|6.43148e-86|egu:105039673|K11778 ditrans,polycis-polyprenyl diphosphate synthase [EC:2.5.1.87] | (RefSeq) dehydrodolichyl diphosphate synthase 6	[I]	Lipid transport and metabolism	Putative undecaprenyl diphosphate synthase	Dehydrodolichyl diphosphate synthase 6 OS=Arabidopsis thaliana OX=3702 GN=At2g17570 PE=2 SV=2	I	Lipid transport and metabolism	unknown [Picea sitchensis]
c312016.graph_c0	41.17	10.7	38.44	15.4	10.64	12.01	0.00240691	-1.25084	down	[J]	Translation, ribosomal structure and biogenesis	Biological Process: ribosomal large subunit assembly (GO:0000027);; Biological Process: cytoplasmic translation (GO:0002181);; Molecular Function: structural constituent of ribosome (GO:0003735);; Cellular Component: cytosolic large ribosomal subunit (GO:0022625);;	K02925|0|ccp:CHC_T00007885001|K02925 large subunit ribosomal protein L3e | (RefSeq) hypothetical protein	[J]	Translation, ribosomal structure and biogenesis	Ribosomal protein L3	60S ribosomal protein L3 OS=Oryza sativa subsp. japonica OX=39947 GN=RPL3 PE=2 SV=2	J	Translation, ribosomal structure and biogenesis	60S ribosomal protein L3 [Neonectria ditissima]
c304131.graph_c0	12.61	3.13	10.46	3.14	3.18	0.92	0.000799544	-1.82377	down	[O]	Posttranslational modification, protein turnover, chaperones	Molecular Function: ATP binding (GO:0005524);; Biological Process: protein folding (GO:0006457);; Biological Process: response to stress (GO:0006950);; Molecular Function: unfolded protein binding (GO:0051082);;	K04079|0|vcn:VOLCADRAFT_73112|K04079 molecular chaperone HtpG | (RefSeq) hypothetical protein	[O]	Posttranslational modification, protein turnover, chaperones	Hsp90 protein;; Histidine kinase-, DNA gyrase B-, and HSP90-like ATPase;; Histidine kinase-, DNA gyrase B-, and HSP90-like ATPase	Heat shock protein 90-1 OS=Arabidopsis thaliana OX=3702 GN=HSP90-1 PE=1 SV=3	O	Posttranslational modification, protein turnover, chaperones	hypothetical protein GPECTOR_8g392 [Gonium pectorale]
c184446.graph_c0	36.79	9.51	30.78	9.41	7.56	2.19	0.00144372	-2.02424	down	--	--	Cellular Component: actin cortical patch (GO:0030479);; Cellular Component: cell division site (GO:0032153);; Cellular Component: cell tip (GO:0051286);; Biological Process: mitotic contractile ring actin filament bundle assembly (GO:1903477);;	K05765|3.10623e-39|sind:105172305|K05765 cofilin | (RefSeq) actin-depolymerizing factor 10-like	[Z]	Cytoskeleton	Cofilin/tropomyosin-type actin-binding protein	Actin-depolymerizing factor 6 OS=Oryza sativa subsp. japonica OX=39947 GN=ADF6 PE=2 SV=2	S	Function unknown	hypothetical protein PIROE2DRAFT_67416 [Piromyces sp. E2]
c286641.graph_c0	15.59	2.12	7.56	1.92	0.9	0.81	0.000321658	-2.70641	down	--	--	--	--	--	--	--	--	S	Function unknown	--
c300161.graph_c1	12.61	3.47	10.57	1.68	3.52	1.84	0.00118293	-1.90087	down	--	--	Molecular Function: GTPase activity (GO:0003924);; Molecular Function: structural constituent of cytoskeleton (GO:0005200);; Molecular Function: GTP binding (GO:0005525);; Cellular Component: cytoplasm (GO:0005737);; Cellular Component: microtubule (GO:0005874);; Biological Process: microtubule-based process (GO:0007017);;	K07375|0|apro:F751_4286|K07375 tubulin beta | (RefSeq) Tubulin beta chain	[Z]	Cytoskeleton	Tubulin/FtsZ family, GTPase domain;; Tubulin C-terminal domain	Tubulin beta-1 chain OS=Cyanophora paradoxa OX=2762 GN=TUBB1 PE=2 SV=1	Z	Cytoskeleton	b-tubulin [Entosiphon sulcatum]
c264674.graph_c0	27.09	4.59	24.37	7.51	6.25	3.56	0.0055595	-1.65657	down	--	--	--	--	--	--	--	--	S	Function unknown	Countin-3 [Symbiodinium microadriaticum]
c280465.graph_c0	8.62	14.31	9.56	4.32	4.2	2.73	0.00186643	-1.51893	down	--	--	--	--	--	--	von Willebrand factor type A domain;; von Willebrand factor type A domain;; von Willebrand factor type A domain	--	S	Function unknown	hypothetical protein SELMODRAFT_421953 [Selaginella moellendorffii]
c288473.graph_c0	31.52	24.16	19.83	28.57	30.44	115.38	0.00513575	1.21338	up	[R]	General function prediction only	Biological Process: catabolic process (GO:0009056);; Molecular Function: hydrolase activity, acting on glycosyl bonds (GO:0016798);; Biological Process: macromolecule metabolic process (GO:0043170);;	K01183|1.16916e-83|aly:ARALYDRAFT_483472|K01183 chitinase [EC:3.2.1.14] | (RefSeq) glycoside hydrolase family 19 protein	[R]	General function prediction only	Chitinase class I;; Chitin recognition protein	Endochitinase At2g43610 OS=Arabidopsis thaliana OX=3702 GN=At2g43610 PE=2 SV=1	G	Carbohydrate transport and metabolism	class IV chitinase Chia4-Pa1.3 [Picea abies]
c300322.graph_c0	162.99	146.04	127.42	257.33	210.13	268.98	0.000285627	0.746642	up	--	--	Cellular Component: extracellular region (GO:0005576);; Biological Process: defense response to Gram-negative bacterium (GO:0050829);; Biological Process: defense response to fungus (GO:0050832);;	--	--	--	Gamma-thionin family	Defensin-1 OS=Pinus sylvestris OX=3349 GN=Def1 PE=1 SV=1	S	Function unknown	defensin 3 [Pinus sylvestris]
c292451.graph_c0	7.69	1.72	7.28	0.99	1.7	0.92	0.00179475	-2.18256	down	[T]	Signal transduction mechanisms	Molecular Function: protein binding (GO:0005515);; Cellular Component: actin cytoskeleton (GO:0015629);; Cellular Component: cytoskeletal part (GO:0044430);; Biological Process: actin nucleation (GO:0045010);;	K05757|1.5627e-112|vra:106759620|K05757 actin related protein 2/3 complex, subunit 1A/1B | (RefSeq) actin-related protein 2/3 complex subunit 1B-like	[Z]	Cytoskeleton	WD domain, G-beta repeat;; Anaphase-promoting complex subunit 4 WD40 domain;; Eukaryotic translation initiation factor eIF2A	Actin-related protein 2/3 complex subunit 1A OS=Arabidopsis thaliana OX=3702 GN=ARPC1A PE=2 SV=1	S	Function unknown	hypothetical protein BATDEDRAFT_18271 [Batrachochytrium dendrobatidis JAM81]
c284451.graph_c0	18.59	4.57	17.98	6.41	4.51	2.54	0.0056171	-1.59983	down	[O]	Posttranslational modification, protein turnover, chaperones	--	K01366|7.29527e-76|sind:105161928|K01366 cathepsin H [EC:3.4.22.16] | (RefSeq) cysteine proteinase 3-like	[O]	Posttranslational modification, protein turnover, chaperones	Papain family cysteine protease;; Cathepsin propeptide inhibitor domain (I29)	Senescence-specific cysteine protease SAG39 OS=Oryza sativa subsp. japonica OX=39947 GN=SAG39 PE=2 SV=2	O	Posttranslational modification, protein turnover, chaperones	cysteine proteinase [Oxyrrhis marina]
c303393.graph_c0	2.21	2.19	1.85	0	0.49	0.18	0.000405849	-3.13416	down	--	--	Cellular Component: membrane (GO:0016020);;	--	--	--	--	--	S	Function unknown	hypothetical protein IQ07DRAFT_583498 [Pyrenochaeta sp. DS3sAY3a]
c309038.graph_c0	27.58	17.48	29.67	9.75	13.32	14.17	9.99448e-05	-0.980885	down	--	--	--	--	--	--	Protein of unknown function (DUF1635)	--	S	Function unknown	uncharacterized protein LOC18434144 [Amborella trichopoda]
c303524.graph_c0	1.29	7.17	0.58	0	0.69	0.12	0.00428859	-3.25608	down	[QV]	Secondary metabolites biosynthesis, transport and catabolism ;; Defense mechanisms	Molecular Function: monooxygenase activity (GO:0004497);; Molecular Function: iron ion binding (GO:0005506);; Cellular Component: integral component of membrane (GO:0016021);; Molecular Function: oxidoreductase activity, acting on paired donors, with incorporation or reduction of molecular oxygen (GO:0016705);; Molecular Function: heme binding (GO:0020037);; Biological Process: oxidation-reductio…	--	[Q]	Secondary metabolites biosynthesis, transport and catabolism	Cytochrome P450	Cytochrome P450 78A1 OS=Zea mays OX=4577 GN=CYP78A1 PE=2 SV=1	Q	Secondary metabolites biosynthesis, transport and catabolism	cytochrome P450 [Pyrenochaeta sp. DS3sAY3a]
c307453.graph_c0	46.73	72.77	43.85	302.51	86.69	102.06	4.76892e-05	1.60151	up	--	--	Biological Process: response to stimulus (GO:0050896);;	--	--	--	--	--	--	--	dehydrin 4 [Picea abies]
c309745.graph_c0	14.98	22.94	10.66	5.64	8.56	6.8	0.00662566	-1.18788	down	--	--	--	--	--	--	Cotton fibre expressed protein	--	S	Function unknown	unknown [Picea sitchensis]
c294211.graph_c0	14.29	20.47	17.12	48	26.25	19.43	0.00362735	0.877112	up	--	--	Molecular Function: structural constituent of ribosome (GO:0003735);; Molecular Function: calcium ion binding (GO:0005509);; Biological Process: translation (GO:0006412);; Biological Process: transport (GO:0006810);; Cellular Component: plastid (GO:0009536);; Cellular Component: membrane (GO:0016020);;	--	[C]	Energy production and conversion	--	--	S	Function unknown	unknown [Picea sitchensis]
c309368.graph_c1	45.09	101.65	75.61	19.36	27.69	36.16	1.70966e-05	-1.3558	down	[G]	Carbohydrate transport and metabolism	Cellular Component: integral component of membrane (GO:0016021);; Molecular Function: pectate lyase activity (GO:0030570);; Biological Process: pectin catabolic process (GO:0045490);; Molecular Function: metal ion binding (GO:0046872);;	K01728|7.54337e-106|vvi:100243265|K01728 pectate lyase [EC:4.2.2.2] | (RefSeq) probable pectate lyase 5	--	--	Pectate lyase	Probable pectate lyase 18 OS=Arabidopsis thaliana OX=3702 GN=At4g24780 PE=2 SV=2	G	Carbohydrate transport and metabolism	hypothetical protein VITISV_004734 [Vitis vinifera]
c314062.graph_c0	10.69	3.04	9.49	2.39	2.5	1	0.00573373	-1.97222	down	--	--	Molecular Function: structural constituent of ribosome (GO:0003735);; Biological Process: rRNA processing (GO:0006364);; Biological Process: translation (GO:0006412);; Cellular Component: plastid (GO:0009536);; Cellular Component: cytosolic small ribosomal subunit (GO:0022627);; Cellular Component: 90S preribosome (GO:0030686);; Cellular Component: small-subunit processome (GO:0032040);; Biologic…	K02993|2.85636e-87|vcn:VOLCADRAFT_73479|K02993 small subunit ribosomal protein S7e | (RefSeq) rps7; component of cytosolic 80S ribosome and 40S small subunit	[J]	Translation, ribosomal structure and biogenesis	Ribosomal protein S7e	40S ribosomal protein S7-1 OS=Arabidopsis thaliana OX=3702 GN=RPS7A PE=2 SV=1	J	Translation, ribosomal structure and biogenesis	component of cytosolic 80S ribosome and 40S small subunit [Volvox carteri f. nagariensis]
c295651.graph_c0	9.8	2.13	9.03	2.61	1.7	1.08	0.00659401	-1.94833	down	[R]	General function prediction only	Cellular Component: Golgi membrane (GO:0000139);; Molecular Function: SNARE binding (GO:0000149);; Cellular Component: pre-autophagosomal structure (GO:0000407);; Molecular Function: GTPase activity (GO:0003924);; Molecular Function: GTP binding (GO:0005525);; Cellular Component: nucleus (GO:0005634);; Cellular Component: mitochondrion (GO:0005739);; Cellular Component: endoplasmic reticulum memb…	K07874|5.0106e-99|cvr:CHLNCDRAFT_48940|K07874 Ras-related protein Rab-1A | (RefSeq) GTP-binding protein yptV1	[TU]	--	Ras family;; Ras of Complex, Roc, domain of DAPkinase;; ADP-ribosylation factor family;; 50S ribosome-binding GTPase;; Gtr1/RagA G protein conserved region	Ras-like GTP-binding protein YPT1 OS=Phytophthora infestans OX=4787 GN=YPT1 PE=3 SV=1	S	Function unknown	GTP-binding protein ypt1 [Grosmannia clavigera kw1407]
c313939.graph_c0	20.65	48.49	24.21	14.75	14.75	18.79	0.000673005	-1.01499	down	[K]	Transcription	Molecular Function: purine ribonucleoside binding (GO:0032550);; Molecular Function: adenyl ribonucleotide binding (GO:0032559);; Molecular Function: anion binding (GO:0043168);;	--	--	--	NB-ARC domain;; TIR domain;; TIR domain;; Leucine rich repeat;; AAA domain	Disease resistance protein TAO1 OS=Arabidopsis thaliana OX=3702 GN=TAO1 PE=4 SV=1	S	Function unknown	unknown [Picea sitchensis]
c297551.graph_c0	9.15	2.87	9.49	2.51	1.98	0.97	0.000914351	-1.95032	down	[L]	Replication, recombination and repair	Molecular Function: nucleic acid binding (GO:0003676);; Molecular Function: ATP-dependent RNA helicase activity (GO:0004004);; Molecular Function: ATP binding (GO:0005524);; Biological Process: translational initiation (GO:0006413);; Biological Process: regulation of gene expression (GO:0010468);; Biological Process: RNA secondary structure unwinding (GO:0010501);;	K03257|0|sita:101779371|K03257 translation initiation factor 4A | (RefSeq) eukaryotic initiation factor 4A	[J]	Translation, ribosomal structure and biogenesis	DEAD/DEAH box helicase;; Helicase conserved C-terminal domain;; Type III restriction enzyme, res subunit	Eukaryotic initiation factor 4A-1 OS=Oryza sativa subsp. japonica OX=39947 GN=Os06g0701100 PE=2 SV=2	L	Replication, recombination and repair	eukaryotic initiation factor 4A [Carex duriuscula subsp. rigescens]
c278217.graph_c0	19.62	4.69	17.33	2.68	3.24	3.11	0.000973689	-2.21804	down	--	--	--	--	[Z]	Cytoskeleton	Cofilin/tropomyosin-type actin-binding protein	--	S	Function unknown	hypothetical protein BCR35DRAFT_310807 [Leucosporidium creatinivorum]
c299634.graph_c0	5.06	4.08	6.21	17.04	7.16	7.37	0.00373089	1.06758	up	--	--	--	--	--	--	PDDEXK-like family of unknown function	--	S	Function unknown	hypothetical protein 2_8144_01, partial [Pinus radiata]
c297251.graph_c2	1.25	4.23	2.49	23.35	6.2	5.14	0.00619612	2.077	up	--	--	Cellular Component: membrane (GO:0016020);; Molecular Function: metal ion binding (GO:0046872);;	K19040|4.90332e-16|mus:103997417|K19040 E3 ubiquitin-protein ligase ATL10/75/76/77/78 [EC:2.3.2.27] | (RefSeq) RING-H2 finger protein ATL78-like	[O]	Posttranslational modification, protein turnover, chaperones	RING-like zinc finger	RING-H2 finger protein ATL72 OS=Arabidopsis thaliana OX=3702 GN=ATL72 PE=2 SV=1	E	Amino acid transport and metabolism	hypothetical protein 0_15036_01, partial [Abies alba]
c184101.graph_c0	22.47	6.3	17.98	4.67	5.44	3.46	0.00050817	-1.77185	down	[J]	Translation, ribosomal structure and biogenesis	Biological Process: maturation of LSU-rRNA (GO:0000470);; Molecular Function: RNA binding (GO:0003723);; Biological Process: translation (GO:0006412);; Cellular Component: cytosolic large ribosomal subunit (GO:0022625);;	K02936|1.0939e-77|gmx:100775472|K02936 large subunit ribosomal protein L7Ae | (RefSeq) 60S ribosomal protein L7a-like	[J]	Translation, ribosomal structure and biogenesis	Ribosomal protein L7Ae/L30e/S12e/Gadd45 family	60S ribosomal protein L7a-2 OS=Oryza sativa subsp. japonica OX=39947 GN=RPL7A-2 PE=2 SV=1	J	Translation, ribosomal structure and biogenesis	hypothetical protein SPPG_06913 [Spizellomyces punctatus DAOM BR117]
c280314.graph_c0	11.68	12.61	15.57	29.27	26.59	31.37	3.61568e-05	1.13906	up	--	--	--	--	--	--	--	--	--	--	unknown [Picea sitchensis]
c265132.graph_c0	18.21	3.62	11.23	3.05	2.25	2.5	0.00309293	-2.10295	down	--	--	Cellular Component: nucleosome (GO:0000786);; Cellular Component: nucleus (GO:0005634);; Biological Process: nucleosome assembly (GO:0006334);; Cellular Component: plastid (GO:0009536);; Molecular Function: nucleosomal DNA binding (GO:0031492);; Molecular Function: protein heterodimerization activity (GO:0046982);;	K11253|1.89219e-57|crb:CARUB_v10021660mg|K11253 histone H3 | (RefSeq) hypothetical protein	[B]	Chromatin structure and dynamics	Core histone H2A/H2B/H3/H4	Histone H3.2 OS=Encephalartos altensteinii OX=3300 PE=1 SV=2	B	Chromatin structure and dynamics	PREDICTED: histone H3.2 [Musa acuminata subsp. malaccensis]
c291075.graph_c0	6.68	1.34	5.52	1.03	1.5	0.36	0.0061915	-2.20061	down	--	--	Biological Process: mitotic cytokinesis (GO:0000281);; Molecular Function: actin binding (GO:0003779);; Cellular Component: actin cytoskeleton (GO:0015629);; Cellular Component: membrane (GO:0016020);; Biological Process: negative regulation of actin filament depolymerization (GO:0030835);; Cellular Component: cytoskeletal part (GO:0044430);; Cellular Component: cytoplasmic part (GO:0044444);;	K10365|8.30744e-90|smo:SELMODRAFT_106718|K10365 capping protein (actin filament) muscle Z-line, beta | (RefSeq) hypothetical protein	[Z]	Cytoskeleton	F-actin capping protein, beta subunit	Probable F-actin-capping protein subunit beta OS=Arabidopsis thaliana OX=3702 GN=At1g71790 PE=1 SV=1	O	Posttranslational modification, protein turnover, chaperones	F-actin capping protein, beta subunit [Basidiobolus meristosporus CBS 931.73]
c292534.graph_c1	38.96	26.48	33.07	174.21	87.38	60.87	2.01628e-06	1.68387	up	--	--	--	--	--	--	Aluminium induced protein	Stem-specific protein TSJT1 OS=Nicotiana tabacum OX=4097 GN=TSJT1 PE=2 SV=1	S	Function unknown	unknown [Picea sitchensis]
c215272.graph_c0	2.24	1.51	2.33	0.61	0.59	0	0.00752524	-2.29894	down	[R]	General function prediction only	Biological Process: response to pheromone involved in conjugation with cellular fusion (GO:0000749);; Molecular Function: GTP binding (GO:0005525);; Cellular Component: cellular bud (GO:0005933);; Biological Process: budding cell bud growth (GO:0007117);; Biological Process: small GTPase mediated signal transduction (GO:0007264);; Cellular Component: site of polarized growth (GO:0030427);; Cellul…	K04392|2.13494e-70|bdi:100832255|K04392 Ras-related C3 botulinum toxin substrate 1 | (RefSeq) rac-like GTP-binding protein 7	[R]	General function prediction only	Ras family;; Ras of Complex, Roc, domain of DAPkinase;; ADP-ribosylation factor family	Rac-like GTP-binding protein 7 OS=Oryza sativa subsp. japonica OX=39947 GN=RAC7 PE=2 SV=1	S	Function unknown	rac protein [Basidiobolus meristosporus CBS 931.73]
c276616.graph_c0	16.67	32.01	17.94	9.32	8.52	9.03	0.000343992	-1.3043	down	--	--	--	--	--	--	VQ motif	Calmodulin-binding protein 25 OS=Arabidopsis thaliana OX=3702 GN=CAMBP25 PE=1 SV=1	S	Function unknown	unknown [Picea sitchensis]
c302698.graph_c0	7.09	0.89	5.01	1.12	0.71	0.5	0.00044832	-2.44511	down	[D]	Cell cycle control, cell division, chromosome partitioning	--	--	--	--	Dictyostelium (slime mold) repeat;; von Willebrand factor type A domain;; von Willebrand factor type A domain	--	S	Function unknown	hypothetical protein THAOC_15382 [Thalassiosira oceanica]
c298949.graph_c0	4.07	1.14	3.04	0.73	0.45	0.57	0.00131366	-2.20329	down	[GM]	Carbohydrate transport and metabolism ;; Cell wall/membrane/envelope biogenesis	--	--	--	--	BNR repeat-like domain;; BNR/Asp-box repeat	--	S	Function unknown	--
c305315.graph_c0	9.19	3.83	5.27	10.25	9	21.92	0.00590889	1.18271	up	--	--	Cellular Component: extracellular region (GO:0005576);; Cellular Component: cell wall (GO:0005618);; Biological Process: plant-type cell wall organization (GO:0009664);; Cellular Component: membrane (GO:0016020);;	--	--	--	Pollen allergen;; Lytic transglycolase	Expansin-A2 OS=Oryza sativa subsp. japonica OX=39947 GN=EXPA2 PE=2 SV=2	G	Carbohydrate transport and metabolism	unknown [Picea sitchensis]
c186991.graph_c0	29.34	6.23	28.23	7.36	5.17	3.99	0.000956445	-1.95679	down	[J]	Translation, ribosomal structure and biogenesis	Molecular Function: structural constituent of ribosome (GO:0003735);; Biological Process: translation (GO:0006412);; Cellular Component: large ribosomal subunit (GO:0015934);;	K02880|8.14151e-75|sind:105168400|K02880 large subunit ribosomal protein L17e | (RefSeq) 60S ribosomal protein L17-2-like	[J]	Translation, ribosomal structure and biogenesis	Ribosomal protein L22p/L17e	60S ribosomal protein L17-2 OS=Arabidopsis thaliana OX=3702 GN=RPL17B PE=2 SV=2	J	Translation, ribosomal structure and biogenesis	60S ribosomal protein L17-2-like [Sesamum indicum]
c296806.graph_c0	1.45	0.43	1.77	0.16	0.46	0.22	0.00740635	-2.07431	down	[T]	Signal transduction mechanisms	--	--	[T]	Signal transduction mechanisms	Protein tyrosine kinase;; Protein kinase domain;; SH2 domain;; PH domain	Serine/threonine-protein kinase HT1 OS=Arabidopsis thaliana OX=3702 GN=HT1 PE=1 SV=1	T	Signal transduction mechanisms	ACT domain-containing protein [Cynara cardunculus var. scolymus]
c272655.graph_c0	19.57	9.56	3.39	1.03	1.93	4.74	0.00764221	-2.09733	down	--	--	--	--	--	--	Potato type II proteinase inhibitor family	--	S	Function unknown	uncharacterized protein LOC109716733 [Ananas comosus]
c307368.graph_c1	3.38	12.16	7.41	0.75	1.67	2.35	0.000687458	-2.04237	down	[G]	Carbohydrate transport and metabolism	Biological Process: metabolic process (GO:0008152);; Molecular Function: hydrolase activity, acting on glycosyl bonds (GO:0016798);;	--	--	--	Glycosyl hydrolases family 28;; Pectate lyase superfamily protein;; Right handed beta helix region	Polygalacturonase At1g48100 OS=Arabidopsis thaliana OX=3702 GN=At1g48100 PE=2 SV=1	M	Cell wall/membrane/envelope biogenesis	PREDICTED: polygalacturonase At1g48100 [Nelumbo nucifera]
c301127.graph_c0	50.58	11.4	45.91	7.5	5.67	2.69	4.22449e-08	-2.74595	down	--	--	--	K05768|7.22434e-76|gra:105761649|K05768 gelsolin | (RefSeq) villin-2	[Z]	Cytoskeleton	Gelsolin repeat	Villin-2 OS=Arabidopsis thaliana OX=3702 GN=VLN2 PE=1 SV=2	S	Function unknown	Actin-binding protein Fragmin [Rhizophagus irregularis DAOM 181602]
c307151.graph_c0	1.44	14.18	2.15	0.73	0.34	0.47	3.75775e-05	-3.57761	down	--	--	Molecular Function: DNA binding (GO:0003677);;	K09422|3.94366e-50|gra:105768791|K09422 myb proto-oncogene protein, plant | (RefSeq) myb-related protein 340	[K]	Transcription	Myb-like DNA-binding domain;; Myb-like DNA-binding domain	Myb-related protein 305 OS=Antirrhinum majus OX=4151 GN=MYB305 PE=2 SV=1	K	Transcription	R2R3MYB29 [Ginkgo biloba]
c286913.graph_c0	9.2	9.52	8.85	4.69	5.49	4.54	0.00107722	-0.883522	down	[M]	Cell wall/membrane/envelope biogenesis	Biological Process: polysaccharide biosynthetic process (GO:0000271);; Cellular Component: Golgi apparatus (GO:0005794);; Molecular Function: transferase activity, transferring glycosyl groups (GO:0016757);;	--	--	--	Glycosyl transferase family 8	Probable galacturonosyltransferase-like 4 OS=Arabidopsis thaliana OX=3702 GN=GATL4 PE=2 SV=1	M	Cell wall/membrane/envelope biogenesis	probable galacturonosyltransferase-like 3 [Manihot esculenta]
c216274.graph_c0	10.26	3.11	7.04	2.07	1.92	1.08	0.00647841	-2.01571	down	[F]	Nucleotide transport and metabolism	Molecular Function: nucleoside diphosphate kinase activity (GO:0004550);; Molecular Function: ATP binding (GO:0005524);; Cellular Component: nucleus (GO:0005634);; Cellular Component: mitochondrial intermembrane space (GO:0005758);; Cellular Component: cytosol (GO:0005829);; Biological Process: GTP biosynthetic process (GO:0006183);; Biological Process: UTP biosynthetic process (GO:0006228);; Bio…	K00940|6.16875e-73|smo:SELMODRAFT_171292|K00940 nucleoside-diphosphate kinase [EC:2.7.4.6] | (RefSeq) NDPK1-1; hypothetical protein	[F]	Nucleotide transport and metabolism	Nucleoside diphosphate kinase	Nucleoside diphosphate kinase 1 OS=Saccharum officinarum OX=4547 GN=NDPK1 PE=1 SV=1	F	Nucleotide transport and metabolism	hypothetical protein CANCADRAFT_32338 [Tortispora caseinolytica NRRL Y-17796]
c297873.graph_c0	68.1	55.52	56.66	22.99	37.16	45.35	0.00338167	-0.751688	down	--	--	Cellular Component: integral component of membrane (GO:0016021);;	--	--	--	Protein of unknown function (DUF1218)	--	S	Function unknown	unknown [Picea sitchensis]
c290837.graph_c0	106.03	85.4	72.81	41.7	50.01	52.56	7.66822e-05	-0.862055	down	[R]	General function prediction only	Cellular Component: integral component of membrane (GO:0016021);;	--	--	--	Fasciclin domain	Fasciclin-like arabinogalactan protein 12 OS=Arabidopsis thaliana OX=3702 GN=FLA12 PE=2 SV=2	M	Cell wall/membrane/envelope biogenesis	arabinogalactan-like protein [Pinus taeda]
c308902.graph_c0	33.75	12.31	26.52	8.01	9.62	9.09	1.25923e-05	-1.4035	down	[K]	Transcription	--	--	[R]	General function prediction only	Leucine rich repeat;; Leucine Rich repeats (2 copies);; Leucine Rich Repeat	Plant intracellular Ras-group-related LRR protein 8 OS=Arabidopsis thaliana OX=3702 GN=PIRL8 PE=2 SV=1	S	Function unknown	plant intracellular Ras-group-related LRR protein 6-like [Cucurbita moschata]
c309994.graph_c0	499.09	192.39	381.81	21.9	27.89	27.28	2.03199e-30	-3.6447	down	--	--	Molecular Function: oxygen binding (GO:0019825);; Molecular Function: heme binding (GO:0020037);; Molecular Function: metal ion binding (GO:0046872);;	--	[C]	Energy production and conversion	--	Non-symbiotic hemoglobin 1 OS=Medicago sativa OX=3879 GN=MHB1 PE=2 SV=1	C	Energy production and conversion	unknown [Picea sitchensis]
c305535.graph_c0	1.96	0.55	1.78	0.53	0.41	0.15	0.00739441	-1.93688	down	[H]	Coenzyme transport and metabolism	Molecular Function: nucleotide binding (GO:0000166);; Molecular Function: ubiquitin activating enzyme activity (GO:0004839);; Molecular Function: ubiquitin-protein transferase activity (GO:0004842);; Cellular Component: nucleus (GO:0005634);; Cellular Component: cytosol (GO:0005829);; Biological Process: cellular protein modification process (GO:0006464);; Cellular Component: membrane (GO:0016020…	K03178|0|gsl:Gasu_42920|K03178 ubiquitin-activating enzyme E1 [EC:6.2.1.45] | (RefSeq) ubiquitin-activating enzyme E1	[O]	Posttranslational modification, protein turnover, chaperones	ThiF family;; Ubiquitin-activating enzyme active site;; Ubiquitin-activating enzyme E1 FCCH domain;; Ubiquitin fold domain;; Ubiquitin-activating enzyme E1 four-helix bundle	Ubiquitin-activating enzyme E1 2 OS=Arabidopsis thaliana OX=3702 GN=UBA2 PE=1 SV=1	H	Coenzyme transport and metabolism	ubiquitin-activating enzyme E1 [Mortierella verticillata NRRL 6337]
c290829.graph_c0	30.82	35.12	40.61	14.5	26.26	21.18	0.00313324	-0.755957	down	--	--	Cellular Component: integral component of membrane (GO:0016021);;	--	--	--	Methyltransferase FkbM domain	--	--	--	unknown [Picea sitchensis]
c194752.graph_c0	31.5	5.31	19.2	6.95	5.62	2.96	0.00767309	-1.88054	down	[J]	Translation, ribosomal structure and biogenesis	Molecular Function: structural constituent of ribosome (GO:0003735);; Cellular Component: ribosome (GO:0005840);; Biological Process: translation (GO:0006412);;	K02957|1.39908e-71|ccp:CHC_T00010168001|K02957 small subunit ribosomal protein S15Ae | (RefSeq) 40S ribosomal protein S15a	[J]	Translation, ribosomal structure and biogenesis	Ribosomal protein S8	40S ribosomal protein S15a OS=Daucus carota OX=4039 GN=RPS15A PE=2 SV=3	J	Translation, ribosomal structure and biogenesis	40s ribosomal protein s15a [Chrysochromulina sp. CCMP291]
c260787.graph_c0	54.76	11.61	43.62	10.92	12.25	6.81	0.000872909	-1.90511	down	[J]	Translation, ribosomal structure and biogenesis	Molecular Function: structural constituent of ribosome (GO:0003735);; Biological Process: translation (GO:0006412);; Cellular Component: cytosolic large ribosomal subunit (GO:0022625);;	K02900|1.05174e-71|vcn:VOLCADRAFT_77145|K02900 large subunit ribosomal protein L27Ae | (RefSeq) rpl27A; component of cytosolic 80S ribosome and 60S large subunit	[J]	Translation, ribosomal structure and biogenesis	Ribosomal proteins 50S-L15, 50S-L18e, 60S-L27A	60S ribosomal protein L27a-3 OS=Arabidopsis thaliana OX=3702 GN=RPL27AC PE=2 SV=2	J	Translation, ribosomal structure and biogenesis	ribosomal protein L27 putative [Albugo laibachii Nc14]
c309091.graph_c1	84.14	230.13	183.12	58	85.98	92.7	0.000615671	-1.10354	down	[S]	Function unknown	Cellular Component: extracellular region (GO:0005576);;	K13449|4.7701e-49|thj:104803411|K13449 pathogenesis-related protein 1 | (RefSeq) pathogenesis-related leaf protein 6-like	[S]	Function unknown	Cysteine-rich secretory protein family	Pathogenesis-related protein 1A OS=Nicotiana tabacum OX=4097 PE=1 SV=1	S	Function unknown	unknown [Picea sitchensis]
c216208.graph_c0	20.42	4.52	18.84	3.85	4.05	0.87	0.00234878	-2.32735	down	[J]	Translation, ribosomal structure and biogenesis	Molecular Function: structural constituent of ribosome (GO:0003735);; Cellular Component: ribosome (GO:0005840);; Biological Process: translation (GO:0006412);;	K02962|4.97362e-60|ccp:CHC_T00010047001|K02962 small subunit ribosomal protein S17e | (RefSeq) 40S ribosomal protein S17	[J]	Translation, ribosomal structure and biogenesis	Ribosomal S17	40S ribosomal protein S17-4 OS=Arabidopsis thaliana OX=3702 GN=RPS17D PE=2 SV=3	J	Translation, ribosomal structure and biogenesis	40S ribosomal protein S17-A [Basidiobolus meristosporus CBS 931.73]
c306165.graph_c1	8.79	10.11	3.9	32.53	24.92	31.03	0.000162	1.92751	up	--	--	--	--	--	--	C2 domain	--	S	Function unknown	unknown [Picea sitchensis]
c308068.graph_c0	103.6	111.16	130.17	56.69	77.5	78.77	0.001407	-0.657128	down	--	--	Molecular Function: hydrolase activity, hydrolyzing O-glycosyl compounds (GO:0004553);; Biological Process: carbohydrate metabolic process (GO:0005975);; Biological Process: embryo development ending in seed dormancy (GO:0009793);; Biological Process: pollen exine formation (GO:0010584);; Molecular Function: polysaccharide binding (GO:0030247);; Cellular Component: anchored component of plasma me…	--	--	--	Glycosyl hydrolases family 17;; X8 domain	Probable glucan endo-1,3-beta-glucosidase A6 OS=Arabidopsis thaliana OX=3702 GN=A6 PE=2 SV=1	G	Carbohydrate transport and metabolism	unknown [Picea sitchensis]
c215807.graph_c0	23.83	5.89	18.31	5.28	4.86	3.29	0.000149698	-1.81835	down	[J]	Translation, ribosomal structure and biogenesis	Molecular Function: structural constituent of ribosome (GO:0003735);; Biological Process: translation (GO:0006412);; Cellular Component: cytosolic large ribosomal subunit (GO:0022625);;	K02930|2.8699e-164|ppp:PHYPADRAFT_160075|K02930 large subunit ribosomal protein L4e | (RefSeq) hypothetical protein	[A]	RNA processing and modification	Ribosomal protein L4/L1 family;; 60S ribosomal protein L4 C-terminal domain	60S ribosomal protein L4-2 OS=Arabidopsis thaliana OX=3702 GN=RPL4D PE=1 SV=2	J	Translation, ribosomal structure and biogenesis	predicted protein [Physcomitrella patens]
c306198.graph_c0	354.08	239.34	293.81	192.01	207.54	139.95	0.00193466	-0.665786	down	[O]	Posttranslational modification, protein turnover, chaperones	Cellular Component: cytoplasm (GO:0005737);; Biological Process: glycerol ether metabolic process (GO:0006662);; Molecular Function: protein disulfide oxidoreductase activity (GO:0015035);; Biological Process: cell redox homeostasis (GO:0045454);; Biological Process: oxidation-reduction process (GO:0055114);;	K03671|8.30561e-24|egr:104422730|K03671 thioredoxin 1 | (RefSeq) thioredoxin H-type	[O]	Posttranslational modification, protein turnover, chaperones	Thioredoxin	Thioredoxin H-type OS=Picea mariana OX=3335 GN=SB09 PE=2 SV=1	O	Posttranslational modification, protein turnover, chaperones	unknown [Picea sitchensis]
c314247.graph_c0	29.36	7.11	32.8	7.38	2.55	2.96	0.000922197	-2.50451	down	[J]	Translation, ribosomal structure and biogenesis	Biological Process: cytoplasmic translation (GO:0002181);; Molecular Function: structural constituent of ribosome (GO:0003735);; Molecular Function: protein kinase activity (GO:0004672);; Molecular Function: ATP binding (GO:0005524);; Biological Process: protein phosphorylation (GO:0006468);; Cellular Component: cytosolic large ribosomal subunit (GO:0022625);;	K02910|6.98313e-49|smo:SELMODRAFT_138327|K02910 large subunit ribosomal protein L31e | (RefSeq) hypothetical protein	[J]	Translation, ribosomal structure and biogenesis	Ribosomal protein L31e	60S ribosomal protein L31 OS=Cyanophora paradoxa OX=2762 GN=RPL31 PE=3 SV=1	J	Translation, ribosomal structure and biogenesis	60S ribosomal protein L31 [Aphanomyces astaci]
c289483.graph_c0	9.12	2.41	8.42	1.38	1.42	0.85	0.000369823	-2.42954	down	--	--	--	--	--	--	--	--	--	--	hypothetical protein AURANDRAFT_70608, partial [Aureococcus anophagefferens]
c293041.graph_c0	23.96	5.34	20.2	7.06	4.48	1.89	0.00159065	-1.86557	down	[J]	Translation, ribosomal structure and biogenesis	Biological Process: ribosomal small subunit assembly (GO:0000028);; Biological Process: endonucleolytic cleavage in ITS1 to separate SSU-rRNA from 5.8S rRNA and LSU-rRNA from tricistronic rRNA transcript (SSU-rRNA, 5.8S rRNA, LSU-rRNA) (GO:0000447);; Biological Process: endonucleolytic cleavage to generate mature 3'-end of SSU-rRNA from (SSU-rRNA, 5.8S rRNA, LSU-rRNA) (GO:0000461);; Molecular Fun…	K02998|4.4837e-100|egr:104422903|K02998 small subunit ribosomal protein SAe | (RefSeq) 40S ribosomal protein Sa-2	[J]	Translation, ribosomal structure and biogenesis	Ribosomal protein S2	40S ribosomal protein SA OS=Vitis vinifera OX=29760 GN=GSVIVT00034021001 PE=3 SV=1	J	Translation, ribosomal structure and biogenesis	hypothetical protein PSACC_03723 [Paramicrosporidium saccamoebae]
c302766.graph_c0	13.62	3.05	13.63	1.89	3.35	1.39	0.000294931	-2.16828	down	[R]	General function prediction only	--	--	--	--	--	--	S	Function unknown	hypothetical protein RhiirC2_781570 [Rhizophagus irregularis]
c295894.graph_c0	84.2	76.45	71.2	32.11	42.94	47.3	2.53355e-05	-0.909803	down	[G]	Carbohydrate transport and metabolism	Molecular Function: chitinase activity (GO:0004568);; Biological Process: carbohydrate metabolic process (GO:0005975);; Biological Process: chitin catabolic process (GO:0006032);; Biological Process: cell wall macromolecule catabolic process (GO:0016998);;	--	[R]	General function prediction only	Chitinase class I	Chitinase-like protein 1 OS=Arabidopsis thaliana OX=3702 GN=CTL1 PE=1 SV=1	G	Carbohydrate transport and metabolism	unknown [Picea sitchensis]
c311488.graph_c2	55.12	90.19	67.72	402.88	129.7	41.47	0.00835752	1.45333	up	--	--	--	--	--	--	Protein of unknown function (DUF674)	--	S	Function unknown	unknown [Picea sitchensis]
c282962.graph_c1	17.12	17.7	13.8	95.32	44.58	41.32	3.76677e-09	1.90666	up	--	--	--	--	--	--	PDDEXK-like family of unknown function	--	--	--	unknown [Picea sitchensis]
c272344.graph_c0	11.01	8.4	4.96	1.94	4.06	4.28	0.00669097	-1.23125	down	--	--	--	--	[MW]	--	Fasciclin domain	Fasciclin-like arabinogalactan protein 17 OS=Arabidopsis thaliana OX=3702 GN=FLA17 PE=2 SV=1	M	Cell wall/membrane/envelope biogenesis	unknown [Picea sitchensis]
c310306.graph_c0	3.5	1.05	3.63	0.78	0.66	0.28	0.000263994	-2.20668	down	[M]	Cell wall/membrane/envelope biogenesis	--	--	[T]	Signal transduction mechanisms	Protein tyrosine kinase;; Protein kinase domain	Probable serine/threonine-protein kinase SIS8 OS=Arabidopsis thaliana OX=3702 GN=SIS8 PE=1 SV=1	T	Signal transduction mechanisms	predicted protein [Hordeum vulgare subsp. vulgare]
c288089.graph_c0	10.58	37.91	34.14	20.02	83.91	96.15	0.00934467	1.2863	up	[T]	Signal transduction mechanisms	Biological Process: chlorophyll catabolic process (GO:0015996);; Molecular Function: chlorophyllase activity (GO:0047746);;	K08099|5.58726e-90|aip:107626511|K08099 chlorophyllase [EC:3.1.1.14] | (RefSeq) chlorophyllase-2, chloroplastic	--	--	Chlorophyllase;; Chlorophyllase enzyme;; alpha/beta hydrolase fold	Chlorophyllase-2, chloroplastic OS=Arabidopsis thaliana OX=3702 GN=CLH2 PE=1 SV=1	S	Function unknown	unknown [Picea sitchensis]
c312797.graph_c0	46.06	48.88	41.93	73.35	75.9	80.05	0.00028364	0.750201	up	[DPM]	Cell cycle control, cell division, chromosome partitioning ;; Inorganic ion transport and metabolism ;; Cell wall/membrane/envelope biogenesis	Molecular Function: copper ion binding (GO:0005507);; Cellular Component: membrane (GO:0016020);; Biological Process: lignin catabolic process (GO:0046274);; Cellular Component: apoplast (GO:0048046);; Molecular Function: hydroquinone:oxygen oxidoreductase activity (GO:0052716);; Biological Process: oxidation-reduction process (GO:0055114);;	K05909|1.2151e-136|atr:18423467|K05909 laccase [EC:1.10.3.2] | (RefSeq) laccase-12	[Q]	Secondary metabolites biosynthesis, transport and catabolism	Multicopper oxidase;; Multicopper oxidase	Laccase-12 OS=Arabidopsis thaliana OX=3702 GN=LAC12 PE=2 SV=1	Q	Secondary metabolites biosynthesis, transport and catabolism	unknown [Picea sitchensis]
c301725.graph_c0	3.55	0.76	3.09	0.38	0.65	0.29	0.000541533	-2.4733	down	[S]	Function unknown	--	K05857|5.85847e-56|sly:100301922|K05857 phosphatidylinositol phospholipase C, delta [EC:3.1.4.11] | (RefSeq) PI-phospholipase C PLC2	[T]	Signal transduction mechanisms	Phosphatidylinositol-specific phospholipase C, X domain;; Phosphatidylinositol-specific phospholipase C, Y domain;; C2 domain;; Pentapeptide repeats (8 copies);; Phosphoinositide-specific phospholipase C, efhand-like;; EF hand;; EF-hand domain;; EF-hand domain pair;; Pentapeptide repeats (9 copies);; Cytoskeletal-regulatory complex EF hand	Phosphoinositide phospholipase C 8 OS=Arabidopsis thaliana OX=3702 GN=PLC8 PE=2 SV=1	S	Function unknown	PLC-like phosphodiesterase [Rhizophagus irregularis]
c294708.graph_c0	93.49	47.08	86.99	21.57	33.62	53.75	0.00112258	-1.05693	down	--	--	Cellular Component: extracellular region (GO:0005576);; Cellular Component: cell wall (GO:0005618);; Biological Process: plant-type cell wall organization (GO:0009664);; Cellular Component: membrane (GO:0016020);;	--	--	--	Pollen allergen	Expansin-A1 OS=Arabidopsis thaliana OX=3702 GN=EXPA1 PE=2 SV=1	G	Carbohydrate transport and metabolism	expansin A3 [Pinus radiata]
c306714.graph_c0	4.6	3	14.25	1.12	1.22	0.16	0.000805909	-2.83272	down	[K]	Transcription	Molecular Function: protein kinase activity (GO:0004672);; Biological Process: protein phosphorylation (GO:0006468);; Biological Process: single-organism metabolic process (GO:0044710);;	--	--	--	Leucine rich repeat;; Leucine Rich repeats (2 copies);; Leucine Rich Repeat	Probable leucine-rich repeat receptor-like protein kinase At5g49770 OS=Arabidopsis thaliana OX=3702 GN=At5g49770 PE=2 SV=1	T	Signal transduction mechanisms	probable leucine-rich repeat receptor-like protein kinase At5g49770 [Amborella trichopoda]
c292587.graph_c0	0.64	0.78	0.5	0.34	0.71	13.34	0.00461586	2.90816	up	[G]	Carbohydrate transport and metabolism	Cellular Component: integral component of membrane (GO:0016021);; Molecular Function: substrate-specific transmembrane transporter activity (GO:0022891);; Biological Process: transmembrane transport (GO:0055085);;	--	[R]	General function prediction only	Sugar (and other) transporter;; Major Facilitator Superfamily;; Fungal trichothecene efflux pump (TRI12)	Polyol transporter 5 OS=Arabidopsis thaliana OX=3702 GN=PLT5 PE=1 SV=2	G	Carbohydrate transport and metabolism	MFS permease [Trichoderma parareesei]
c280399.graph_c0	24.58	4.97	19.8	7.9	5.4	2.6	0.00965928	-1.69621	down	[J]	Translation, ribosomal structure and biogenesis	Biological Process: cytoplasmic translation (GO:0002181);; Molecular Function: structural constituent of ribosome (GO:0003735);; Molecular Function: rRNA binding (GO:0019843);; Cellular Component: cytosolic large ribosomal subunit (GO:0022625);;	K02940|2.19879e-77|vvi:100252127|K02940 large subunit ribosomal protein L9e | (RefSeq) 60S ribosomal protein L9	[J]	Translation, ribosomal structure and biogenesis	Ribosomal protein L6	60S ribosomal protein L9 OS=Oryza sativa subsp. japonica OX=39947 GN=RPL9 PE=2 SV=3	J	Translation, ribosomal structure and biogenesis	predicted protein [Hordeum vulgare subsp. vulgare]
c272961.graph_c0	82.45	46.06	41.83	13.92	29.17	35.11	0.00091456	-1.11284	down	[R]	General function prediction only	Molecular Function: pinoresinol reductase activity (GO:0010283);; Molecular Function: lariciresinol reductase activity (GO:0010284);; Molecular Function: hydrolase activity (GO:0016787);; Molecular Function: organic cyclic compound binding (GO:0097159);; Molecular Function: heterocyclic compound binding (GO:1901363);; Biological Process: (-)-pinoresinol catabolic process (GO:1902123);; Biological…	--	--	--	NmrA-like family;; NAD(P)H-binding;; NAD dependent epimerase/dehydratase family;; 3-beta hydroxysteroid dehydrogenase/isomerase family	Bifunctional pinoresinol-lariciresinol reductase 1 OS=Thuja plicata OX=3316 GN=PLR_Tp1 PE=1 SV=1	S	Function unknown	pinoresinol-lariciresinol reductase [Pinus pinaster]
c292216.graph_c0	2.73	1.65	3.27	0.92	0.51	0.24	0.00326029	-2.15487	down	--	--	--	--	--	--	--	--	S	Function unknown	hypothetical protein H109_02224 [Trichophyton interdigitale MR816]
c297157.graph_c0	1.78	0.6	2.44	7.45	4.37	4.2	0.00881559	1.77886	up	--	--	--	--	--	--	Seed maturation protein	--	--	--	--
c307298.graph_c0	8.45	6.05	4.65	10.91	14.86	14.41	6.04482e-06	1.45174	up	--	--	Molecular Function: peptidase activity (GO:0008233);;	K16287|1.39952e-98|atr:18434825|K16287 ubiquitin-like-specific protease 1C/D [EC:3.4.22.68] | (RefSeq) ubiquitin-like-specific protease 1D	[O]	Posttranslational modification, protein turnover, chaperones	Ulp1 protease family, C-terminal catalytic domain	Ubiquitin-like-specific protease 1D OS=Arabidopsis thaliana OX=3702 GN=ULP1D PE=1 SV=1	O	Posttranslational modification, protein turnover, chaperones	ubiquitin-like-specific protease 1D isoform X1 [Amborella trichopoda]
c312421.graph_c1	15.06	9.66	0.09	0.08	2.66	0.27	0.00882501	-3.11409	down	--	--	--	--	[R]	General function prediction only	Reverse transcriptase (RNA-dependent DNA polymerase)	RNA-directed DNA polymerase homolog OS=Oenothera berteroana OX=3950 PE=4 SV=1	L	Replication, recombination and repair	putative reverse transcriptase domain, Zinc finger, CCHC-type, Aspartic peptidase domain protein [Helianthus annuus]
c300034.graph_c1	4.05	12.51	7.42	1.7	2.25	1.62	0.00236877	-2.05694	down	--	--	--	--	--	--	Protein of unknown function (DUF1685)	--	S	Function unknown	unknown [Picea sitchensis]
c295395.graph_c0	2.15	2.71	4.49	1.37	0.3	0.33	0.00439187	-2.19347	down	[IR]	Lipid transport and metabolism ;; General function prediction only	--	--	[R]	General function prediction only	GMC oxidoreductase;; GMC oxidoreductase	(R)-mandelonitrile lyase-like OS=Arabidopsis thaliana OX=3702 GN=At1g73050 PE=2 SV=1	E	Amino acid transport and metabolism	PREDICTED: (R)-mandelonitrile lyase-like [Juglans regia]
c304803.graph_c0	251.7	202.75	233.44	71.46	104.09	147.98	7.42917e-05	-1.00837	down	--	--	--	--	--	--	Gibberellin regulated protein	Protein GAST1 OS=Solanum lycopersicum OX=4081 GN=GAST1 PE=2 SV=1	S	Function unknown	protein GAST1 [Prunus persica]
c308630.graph_c0	5.28	7.68	4.29	0.07	1.44	1.39	0.00102744	-2.57528	down	--	--	--	--	--	--	--	--	S	Function unknown	hypothetical protein IQ07DRAFT_335931 [Pyrenochaeta sp. DS3sAY3a]
c309444.graph_c0	15.46	13.95	8.9	5.51	3.56	2.15	0.000429381	-1.79746	down	[O]	Posttranslational modification, protein turnover, chaperones	--	K01373|5.99811e-76|mus:103978532|K01373 cathepsin F [EC:3.4.22.41] | (RefSeq) cysteine proteinase 1-like	[O]	Posttranslational modification, protein turnover, chaperones	Papain family cysteine protease;; Cathepsin propeptide inhibitor domain (I29);; Peptidase C1-like family	Cysteine proteinase 1 OS=Zea mays OX=4577 GN=CCP1 PE=2 SV=1	O	Posttranslational modification, protein turnover, chaperones	PREDICTED: cysteine proteinase 1-like [Musa acuminata subsp. malaccensis]
c311095.graph_c0	10.21	17.01	14.96	3.73	8.28	5.91	0.00740501	-1.2506	down	--	--	--	--	--	--	--	--	--	--	unknown [Picea sitchensis]
c310089.graph_c1	171.86	58.1	161.26	50.11	33.51	41.01	2.49084e-05	-1.06251	down	[Z]	Cytoskeleton	Molecular Function: ATP binding (GO:0005524);;	K10355|0|ppp:PHYPADRAFT_226658|K10355 actin, other eukaryote | (RefSeq) hypothetical protein	[Z]	Cytoskeleton	Actin	Actin OS=Gossypium hirsutum OX=3635 PE=3 SV=1	Z	Cytoskeleton	actin 4 [Picea abies]
c265003.graph_c0	15.47	4.4	15.89	2.8	5.3	3.2	0.00967601	-1.65928	down	--	--	Biological Process: ribosomal small subunit assembly (GO:0000028);; Molecular Function: structural constituent of ribosome (GO:0003735);; Cellular Component: cytosolic small ribosomal subunit (GO:0022627);;	K02947|6.5164e-39|ppp:PHYPADRAFT_173229|K02947 small subunit ribosomal protein S10e | (RefSeq) hypothetical protein	[J]	Translation, ribosomal structure and biogenesis	Plectin/S10 domain	40S ribosomal protein S10-2 OS=Oryza sativa subsp. japonica OX=39947 GN=RPS10-2 PE=2 SV=1	J	Translation, ribosomal structure and biogenesis	hypothetical protein H257_17507 [Aphanomyces astaci]
c265514.graph_c0	47.06	8.44	35.76	6.41	5.06	2.58	1.25668e-05	-2.7111	down	--	--	--	--	--	--	Plexin repeat	--	--	--	--
c288043.graph_c1	13.38	32.35	28.87	6.92	14.38	8.15	0.000702308	-1.38699	down	--	--	Molecular Function: DNA binding (GO:0003677);;	--	--	--	Domain of unknown function (DUF296)	AT-hook motif nuclear-localized protein 20 OS=Arabidopsis thaliana OX=3702 GN=AHL20 PE=2 SV=1	S	Function unknown	protein of unknown function DUF296 [Macleaya cordata]
c298604.graph_c0	1.24	1.18	2.22	0.34	0.05	0.57	0.0060258	-2.24044	down	--	--	--	--	--	--	--	--	--	--	hypothetical protein AK830_g2070 [Neonectria ditissima]
c291663.graph_c0	6.92	2.76	5.71	1.2	1.05	0.19	0.00035171	-2.62334	down	--	--	Cellular Component: actin cytoskeleton (GO:0015629);; Biological Process: actin cytoskeleton organization (GO:0030036);;	K05758|1.20805e-47|ppp:PHYPADRAFT_120950|K05758 actin related protein 2/3 complex, subunit 2 | (RefSeq) hypothetical protein	[Z]	Cytoskeleton	Arp2/3 complex, 34 kD subunit p34-Arc	Actin-related protein 2/3 complex subunit 2A OS=Arabidopsis thaliana OX=3702 GN=ARPC2A PE=1 SV=1	S	Function unknown	hypothetical protein SPPG_00224 [Spizellomyces punctatus DAOM BR117]
[truncated: 251 more rows]

## Sheet: Table S3
Table S3. Differentially Expressed genes between T2 and T3
[truncated: 322 more rows]

## Sheet: Table S4
Table S4. Differentially expressed proteins in masson pine roots treated with different nitrogen sources.
[truncated: 77 more rows]
